# Supplementary material for: A new tumorgraft panel to accelerate precision medicine in prostate cancer
Source: Front Oncol. 2023 May 26;13:1130048. doi: 10.3389/fonc.2023.1130048 (PMC10250751; doi:10.3389/fonc.2023.1130048)
Supplement: Supplementary Table 1 — Xenografted prostatic tissues. [file Table_1.xlsx]

## Sheet: Table 1
Tissue type	Tissues implanted	First growth in mice	Established PDXs	Working PDX models
Radical Prostatectomies	205	11	3	1
Pelvectomy	1	1	1	1
Transurethral Resection of the Prostate	31	5	4	3
Lymph Node Metastasis	2	1	1	0
Biopsy	1	0	0	0
TOTAL	240	18	9	5
2-5 mice per tissue
Number of patients	237
Number of tissues	240
