# Supplementary material for: A new tumorgraft panel to accelerate precision medicine in prostate cancer
Source: Front Oncol. 2023 May 26;13:1130048. doi: 10.3389/fonc.2023.1130048 (PMC10250751; doi:10.3389/fonc.2023.1130048)
Supplement: Supplementary Table 2 — Characteristics of the PCa PDX panel. [file Table_2.xlsx]

## Sheet: Sup table 1
PDX ID	Diagnosis	Site of grafting	Mouse Strains	Host	Latencya (days)	Tumor growthb (days)	WES data available	Gene expression data available	SoC data available
G266	adenocarcinoma	sc	Swiss Nude	intact	23	54	yes	yes	yes
C901*	adenocarcinoma	sc	Swiss Nude	intact	50	115	yes	yes	yes
C1022*	NEPC	sc	Swiss Nude	intact	33	58	yes	yes	yes
PCU-012	adenocarcinoma	sc	Shrn	supplemented in T**	N/A	95	yes	yes	no
PCU-018	adenocarcinoma	sc	Shrn	intact and supplemented in T**	39	61	yes	yes	yes
*C901 and C1022 originate from the same patient
N/A: not available
a: time taken for PDX tumor to reach a tumor volume ranging 65 -270 mm3
b: time taken for PDX tumor to reach ethical size ( ~ 2000 mm3)
**: testosterone
