# Supplementary material for: A new tumorgraft panel to accelerate precision medicine in prostate cancer
Source: Front Oncol. 2023 May 26;13:1130048. doi: 10.3389/fonc.2023.1130048 (PMC10250751; doi:10.3389/fonc.2023.1130048)
Supplement: Supplementary Table 3 — Immunohistochemical staining information. [file Table_3.xlsx]

## Sheet: Feuil2
	Antibody	Clone	Ref	Provider	Dilution	pH	Secondary antibody	Chromogen	Automate
	CKAE1/AE3	AE1/AE3	M3515	Agilent	1/300	9	EnVision FLEX, High pH (GV800, Agilent)		Dako Omnis
	CD45	2B11+PD7/26	IR751	Agilent	RTU	9	EnVision FLEX, High pH (GV800, Agilent)		Dako Omnis
	PSA	ERPR8	M0750	Agilent	1/100	9	EnVision FLEX, High pH (GV800, Agilent)		Dako Omnis
	ERG	EP111	AC-0105	Clinisciences	1/200	9	EnVision FLEX, High pH (GV800, Agilent)		Dako Omnis
	P53	DO-7	GA616	Agilent	RTU	9	EnVision FLEX, High pH (GV800, Agilent)		Dako Omnis
	SYP	DAC SYNAP	IR660	Agilent	RTU	9	EnVision FLEX, High pH (GV800, Agilent)		Dako Omnis
	CHGA	DAK A3	M0869	Agilent	1/50	9	EnVision FLEX, High pH (GV800, Agilent)		Dako Omnis
	AR	AR441	M3562	Agilent	1/200	9	BOND Polymer Refine Detection (DS9800, Leica)		Leica Bond III
	Ki67	MIB1	M7240	Agilent	1/200	9	BOND Polymer Refine Detection (DS9800, Leica)		Leica Bond III
	NKX3.1	EP356	AC-0314	Clinisciences	1/100	9	BOND Polymer Refine Detection (DS9800, Leica)		Leica Bond III
	PTEN	SP218	ab228466	Abcam	1/200	9	Rabbit HRP (ENZ-ACC103-0150, Enzo)	KIT ImmPACT DAB (SK-4105, Vector)	Autostainer
