# Supplementary material for: A new tumorgraft panel to accelerate precision medicine in prostate cancer
Source: Front Oncol. 2023 May 26;13:1130048. doi: 10.3389/fonc.2023.1130048 (PMC10250751; doi:10.3389/fonc.2023.1130048)
Supplement: Supplementary Table 4 — Summary of clinical and pathological data of PCa patients whose tumor material was used to generate PDX models. [file Table_4.xlsx]

## Sheet: Table 2
	Patient's Tumor informations
PDX code	Year of sampling	Age	Sample site	Sample source	Diagnosis	Gleason score	TNM	Clinical state	Treatment before surgery	Treatment after surgery
G266	2010	74	Primary Pca (relapse)	Surgery	Poorly differentiated prostatic adenocarcinoma	5+5	pT4 N1 Mx	CRPC	Radiotherapy Hormonotherapy (gosereline) Docetaxel	Carboplatin/Etoposide + Decapeptyl
C901	2014	86	Primary Pca	TURP	Poorly differentiated ductal prostatic adenocarcinoma	4+4	N/A	androgen sensitive	Hormonotherapy (Leuproreline)	Hormonotherapy (leuproreline)
C1022	2014	86	Primary Pca (relapse)	TURP	Prostatic adenocarcinoma with 60% neuroendocrine contingent	N/A	pT1b	CRPC	Hormonotherapy (Leuproreline)	Hormonotherapy (leuproreline)
PCU-012	2017	62	Primary Pca	Surgery	Poorly differentiated prostatic adenocarcinoma	5+4	pT3b N1 R1	treatment naive	None	Radiotherapy Hormonotherapy (decapeptyl) taxotere
PCU-018	2018	62	Primary Pca	Surgery	Poorly differentiated prostatic adenocarcinoma	5+4	pT3a N0 R0	treatment naive	None	Radiotherapy
PCa: prostate cancer; TURP: Transurethral resection of the prostate; CRPC: castrate-resistant prostate cancer.
N/A: not available
