# Supplementary material for: A new tumorgraft panel to accelerate precision medicine in prostate cancer
Source: Front Oncol. 2023 May 26;13:1130048. doi: 10.3389/fonc.2023.1130048 (PMC10250751; doi:10.3389/fonc.2023.1130048)
Supplement: Supplementary Table 7 — Amplifications and deletion. [file Table_7.xlsx]

## Sheet: Homozygous_deletions
sample	chrom	lograt	startprobe	endprobe	nprobes	startpos	endpos	length	startcyto	endcyto	Driver_genes	genes
C1022_P4p_d5	13	-6.19233	chr13_30924286_30924460	chr13_33524213_33524292	222	30921871	33818154	2896283	13q12.3	13q13.2	BRCA2	STARD13,N4BP2L2-IT2,N4BP2L2,TEX26,B3GLCT,FRY,BRCA2,EEF1DP3,LINC00423,PDS5B,KL,RFC3,TEX26-AS1,MEDAG,HSPH1,RXFP2,FRY-AS1,ZAR1L,N4BP2L1,MINOS1P1,STARD13-AS,LINC02344
C1022_P4p_d5	13	-5.85986	chr13_48256152_48256408	chr13_48411364_48412448	23	48253961	48452968	199007	13q14.2	13q14.2	RB1	ITM2B,RB1,LINC00441,LPAR6
C901_P4p_d4	13	-6.10518	chr13_30924286_30924460	chr13_33524213_33524292	222	30921871	33818154	2896283	13q12.3	13q13.2	BRCA2	STARD13,N4BP2L2-IT2,N4BP2L2,TEX26,B3GLCT,FRY,BRCA2,EEF1DP3,LINC00423,PDS5B,KL,RFC3,TEX26-AS1,MEDAG,HSPH1,RXFP2,FRY-AS1,ZAR1L,N4BP2L1,MINOS1P1,STARD13-AS,LINC02344
C901_P4p_d4	13	-5.81446	chr13_48256152_48256408	chr13_48411364_48412448	23	48253961	48452968	199007	13q14.2	13q14.2	RB1	ITM2B,RB1,LINC00441,LPAR6
G266_P4p_d1	8	-6.25595	chr8_21693253_21693425	chr8_22180343_22180508	138	20255206	22192024	1936818	8p21.3	8p21.3		GFRA2,LGI3,LZTS1,LZTS1-AS1,SNORD3F,LOC102467222,LINC02153,LOC101929172,XPO7,DOK2,DMTN,REEP4,FAM160B2,HR,FGF17,NPM2,NUDT18,SFTPC,BMP1
G266_P4p_d1	8	-6.23948	chr8_22441385_22441483	chr8_22589571_22589766	43	22419723	22591526	171803	8p21.3	8p21.3		SLC39A14,PPP3CC,PDLIM2,SORBS3
G266_P4p_d1	19	-6.23523	chr19_7553847_7554040	chr19_7595978_7596175	15	7551462	7605201	53739	19p13.2	19p13.2		CAMSAP3,PNPLA6
PCU-018_P3_d3	6	-5.81638	chr6_1610421_1612132	chr6_2245296_2245447	13	1394884	2671276	1276392	6p25.3	6p25.2		GMDS,MYLK4,GMDS-AS1,FOXF2,FOXC1,FOXCUT,LINC01600,LINC02521
PCU-018_P3_d3	9	-6.33054	chr9_132866879_132866978	chr9_132928742_132928897	28	132863803	132986654	122851	9q34.13	9q34.13	TSC1	TSC1,AK8,SPACA9,GFI1B,MIR548AW
PCU-018_P3_d3	20	-6.20861	chr20_13849460_13849629	chr20_16429838_16430007	53	13817235	16494266	2677031	20p12.1	20p12.1	MACROD2	MACROD2,SEL1L2,KIF16B,NDUFAF5,FLRT3,MACROD2-IT1,MACROD2-AS1,LOC613266

## Sheet: High_level_amplifications
sample	chrom	lograt	startprobe	endprobe	nprobes	startpos	endpos	length	startcyto	endcyto	Driver_genes	genes
PCU-012_P3_d2	8	2.97593	chr8_76704064_76706703	chr8_76983236_76984203	11	75564121	78598360	3034239	8q21.13	8q21.13		HNF4G,LINC01111,ZFHX4,ZFHX4-AS1,LOC102724874,MIR3149,PEX2,PKIA,PKIA-AS1
PCU-012_P3_d2	8	2.75968	chr8_112472566_112472732	chr8_113436652_113436879	33	112409057	115413998	3004941	8q23.3	8q23.3		CSMD3,TRPS1,MIR2053
PCU-012_P3_d2	8	3.1949	chr8_126556432_126557414	chr8_127740371_127740983	5	125436496	129748476	4311980	8q24.13	8q24.21	MYC	PVT1,TRIB1,CCAT2,CASC8,CASC21,LINC00824,CCDC26,GSDMC,LINC00977,LINC00861,LOC101927657,FAM84B,PCAT2,PRNCR1,PCAT1,CASC19,CCAT1,POU5F1B,MYC,CASC11,MIR1204,TMEM75,MIR1207,MIR1205,MIR1206,MIR1208,LINC00976,MIR3686
PCU-012_P3_d2	8	2.90517	chr8_142229459_142229604	chr8_144138482_144138632	457	141507174	144138690	2631516	8q24.3	8q24.3	PARP10	TSNARE1,ADGRB1,ZC3H3,ZFP41,LY6E-DT,PLEC,MROH5,MIR1302-7,MIR4472-1,LINC00051,LY6K,JRK,PSCA,THEM6,ARC,LOC101928087,LOC100288181,LYNX1-SLURP2,SLURP2,LYNX1,GML,LY6D,SLURP1,LYPD2,CYP11B1,CYP11B2,CDC42P3,LY6E,C8orf31,LY6H,GPIHBP1,TOP1MT,MINCR,GLI4,RHPN1-AS1,RHPN1,ZNF696,MAFA-AS1,SNORD149,MAFA,ZNF623,NAPRT,EEF1D,PYCR3,GSDMD,TSTA3,TIGD5,LOC100310756,MROH6,MAPK15,CCDC166,ZNF707,FAM83H,FAM83H-AS1,BREA2,LOC…
