# Supplementary material for: A new tumorgraft panel to accelerate precision medicine in prostate cancer
Source: Front Oncol. 2023 May 26;13:1130048. doi: 10.3389/fonc.2023.1130048 (PMC10250751; doi:10.3389/fonc.2023.1130048)
Supplement: Supplementary Table 8 — List of differentially expressed genes. [file Table_8.xlsx]

## Sheet: Over_expressed_genes
Gene_Name	Description	Gene_biotype	Gene_position	CumulativeLengthExon	FPKM.Cluster 1	FPKM.Cluster 2	log2FC	pval	qval
ARFGEF3	ARFGEF family member 3	protein_coding	chr6:138161939-138344663	14859	0	34.0431	16.715	1.2985e-06	0.000951522
CD9	CD9 molecule	protein_coding	chr12:6199715-6238271	4165	0	41.2255	15.1486	1.24921e-06	0.000951522
COBL	cordon-bleu WH2 repeat protein	protein_coding	chr7:51016212-51316818	14349	0	5.22288	14.0313	6.81038e-07	0.000951522
DSG2	desmoglein 2	protein_coding	chr18:31498177-31549008	6056	0	59.0023	16.2623	5.97059e-07	0.000951522
EMB	embigin	protein_coding	chr5:50396192-50443248	5240	0	10.4564	13.4911	1.0538e-06	0.000951522
IKZF2	IKAROS family zinc finger 2	protein_coding	chr2:212999691-213152427	12240	0	1.61026	12.0166	1.38751e-06	0.000951522
ILDR1	immunoglobulin like domain containing receptor 1	protein_coding	chr3:121987323-122022247	2995	0	2.88249	10.9154	1.55708e-06	0.000951522
KRT18	keratin 18	protein_coding	chr12:52948871-52952906	3069	0	221.939	17.1185	1.34575e-06	0.000951522
KRT6A	keratin 6A	protein_coding	chr12:52487176-52493257	2926	0	4.31297	11.5052	8.56867e-07	0.000951522
MAML3	mastermind like transcriptional coactivator 3	protein_coding	chr4:139716753-140154184	7012	0	19.4635	14.8361	5.97112e-07	0.000951522
PPP1R9A	protein phosphatase 1 regulatory subunit 9A	protein_coding	chr7:94907202-95296415	11194	0	7.39249	14.2003	3.33055e-07	0.000951522
SEL1L3	SEL1L family member 3	protein_coding	chr4:25747433-25863760	7483	0	13.7869	14.4082	1.71986e-06	0.000951522
SPINT2	serine peptidase inhibitor, Kunitz type 2	protein_coding	chr19:38244035-38292615	5085	0	16.2953	14.2062	2.81199e-07	0.000951522
TEC	tec protein tyrosine kinase	protein_coding	chr4:48135783-48269838	4004	0	4.50808	11.9884	1.50651e-06	0.000951522
TMC5	transmembrane channel like 5	protein_coding	chr16:19410496-19499113	6206	0	30.0822	15.1879	1.59614e-06	0.000951522
TMTC2	transmembrane O-mannosyltransferase targeting cadherins 2	protein_coding	chr12:82686880-83134870	8323	0	7.20299	13.7461	2.36994e-07	0.000951522
TSC1	TSC complex subunit 1	protein_coding	chr9:132891348-132946874	17600	0	9.96778	15.2058	5.16208e-07	0.000951522
USP43	ubiquitin specific peptidase 43	protein_coding	chr17:9644698-9729687	5084	0	2.01039	11.212	1.54595e-06	0.000951522
ZBED9	zinc finger BED-type containing 9	protein_coding	chr6:28570535-28616212	8161	0	2.02932	11.7697	1.50662e-06	0.000951522
AC009948.2		lncRNA	chr2:178548884-178550681	1798	0	5.59462	11.0941	1.82343e-06	0.00095256
PRR15L	proline rich 15 like	protein_coding	chr17:47951967-47957883	1524	0	9.29076	11.6449	2.22236e-06	0.000998942
TRIM68	tripartite motif containing 68	protein_coding	chr11:4598672-4608231	4254	0	7.1035	12.5867	2.13309e-06	0.000998942
KIF21A	kinesin family member 21A	protein_coding	chr12:39293228-39443390	10117	0.00130528	22.369	14.0779	2.7181e-06	0.00103268
MYH14	myosin heavy chain 14	protein_coding	chr19:50188186-50310542	10396	0	20.3609	15.3159	2.92242e-06	0.00104342
TRIM21	tripartite motif containing 21	protein_coding	chr11:4384897-4393702	1935	0	5.55826	11.0754	3.06205e-06	0.00106641
ARAP2	ArfGAP with RhoGAP domain, ankyrin repeat and PH domain 2	protein_coding	chr4:35948221-36244514	12427	0	2.25135	12.5102	3.15243e-06	0.00107989
AC010680.2		lncRNA	chr2:178578790-178580906	2117	0	6.91406	11.5464	3.38132e-06	0.00108
DSP	desmoplakin	protein_coding	chr6:7541617-7586714	10048	0	195.119	18.5226	3.38427e-06	0.00108
FAM189A1	family with sequence similarity 189 member A1	protein_coding	chr15:29120254-29570723	5545	0	1.53846	10.8902	3.37131e-06	0.00108
LIMCH1	LIM and calponin homology domains 1	protein_coding	chr4:41359607-41700044	10862	0.00121576	11.6038	13.2195	3.24147e-06	0.00108
NCALD	neurocalcin delta	protein_coding	chr8:101686542-102124907	8043	0	2.46349	12.0856	3.41118e-06	0.00108
KRT5	keratin 5	protein_coding	chr12:52514575-52520530	4133	0	1.1579	10.099	4.2162e-06	0.0011848
C5orf63	chromosome 5 open reading frame 63	protein_coding	chr5:127042558-127073492	7190	0	0.545581	9.82009	5.05358e-06	0.00127472
FBP1	fructose-bisphosphatase 1	protein_coding	chr9:94603133-94640249	1739	0	83.0984	14.7509	5.25892e-06	0.00127472
FRMPD2	FERM and PDZ domain containing 2	protein_coding	chr10:48153088-48274696	8617	0	1.26055	11.1108	5.21214e-06	0.00127472
KDF1	keratinocyte differentiation factor 1	protein_coding	chr1:26949562-26960468	1855	0	2.57515	10.0332	5.42928e-06	0.00127472
KRT6B	keratin 6B	protein_coding	chr12:52446651-52452146	2302	0	1.63661	9.76962	5.21065e-06	0.00127472
OVOL2	ovo like zinc finger 2	protein_coding	chr20:17956979-18059188	2203	0	3.61812	10.647	5.25074e-06	0.00127472
RIPK4	receptor interacting serine/threonine kinase 4	protein_coding	chr21:41739369-41767089	4016	0	4.19101	11.7421	5.0033e-06	0.00127472
AC010680.4		lncRNA	chr2:178616581-178617123	543	0	22.317	11.2039	5.75148e-06	0.00129229
APBA2	amyloid beta precursor protein binding family A member 2	protein_coding	chr15:28884483-29118315	6869	0.00192248	16.6885	13.0425	5.8777e-06	0.0013066
GPR52	G protein-coupled receptor 52	protein_coding	chr1:174447964-174449545	1582	0	2.7509	9.9517	6.68041e-06	0.00142429
MME	membrane metalloendopeptidase	protein_coding	chr3:155024124-155183729	9620	0	30.1125	15.6526	6.74792e-06	0.00142429
KRT14	keratin 14	protein_coding	chr17:41582279-41586895	2255	0	2.54425	10.188	7.56553e-06	0.00151216
KRT6C	keratin 6C	protein_coding	chr12:52468516-52473805	2916	0	1.03564	9.44794	7.78844e-06	0.00152268
GMDS	GDP-mannose 4,6-dehydratase	protein_coding	chr6:1623806-2245605	4217	0	28.4626	14.3706	9.22272e-06	0.0016332
CABP4	calcium binding protein 4	protein_coding	chr11:67452406-67460313	3786	0	1.9245	10.5332	9.76343e-06	0.00170014
DSC2	desmocollin 2	protein_coding	chr18:31058840-31102522	12501	0	29.7283	16.045	9.90832e-06	0.00171111
FAM83H	family with sequence similarity 83 member H	protein_coding	chr8:143723933-143738234	6220	0	23.605	14.6199	1.02345e-05	0.0017387
WWC1	WW and C2 domain containing 1	protein_coding	chr5:168291651-168472303	10076	0	14.4793	14.713	1.10497e-05	0.00181806
RGPD5	RANBP2 like and GRIP domain containing 5	protein_coding	chr2:109792758-109857705	14185	0	0.578269	10.5514	1.29388e-05	0.00200273
KIAA1211L		protein_coding	chr2:98793846-98936259	4705	0	3.21942	11.5655	1.45994e-05	0.00216987
NUP62CL	nucleoporin 62 C-terminal like	protein_coding	chrX:107123427-107206433	1867	0	7.74566	11.4931	1.46618e-05	0.00216987
RASGEF1B	RasGEF domain family member 1B	protein_coding	chr4:81426393-82044244	10183	0	4.24996	12.8474	1.47455e-05	0.00216987
GJB1	gap junction protein beta 1	protein_coding	chrX:71215194-71225516	2465	0	5.32992	11.2284	1.50729e-05	0.00220253
KRT16	keratin 16	protein_coding	chr17:41609778-41615899	2477	0	0.882231	8.97283	1.53997e-05	0.00223467
SHISA6	shisa family member 6	protein_coding	chr17:11241213-11564063	8577	0	3.69936	12.5735	1.64585e-05	0.00227759
EFHC2	EF-hand domain containing 2	protein_coding	chrX:44147872-44343672	3329	0	1.85127	9.99161	1.76044e-05	0.0023733
C1orf210	chromosome 1 open reading frame 210	protein_coding	chr1:43281877-43285617	1522	0	1.31882	8.827	1.77424e-05	0.00237657
CAPN9	calpain 9	protein_coding	chr1:230747384-230802003	2593	0	2.14842	10.1442	1.84473e-05	0.00240922
AK8	adenylate kinase 8	protein_coding	chr9:132725578-132878777	2731	0	1.20758	9.41671	1.91869e-05	0.00246104
CNTNAP2	contactin associated protein 2	protein_coding	chr7:146116002-148420998	16377	0	2.87184	13.0046	1.91975e-05	0.00246104
ENTPD2	ectonucleoside triphosphate diphosphohydrolase 2	protein_coding	chr9:137048107-137054061	2640	0	6.90056	11.8073	1.9671e-05	0.00246449
H2AC18	H2A clustered histone 18	protein_coding	chr1:149842188-149842736	549	0	4.75608	9.0725	1.98242e-05	0.00246449
SPACA9	sperm acrosome associated 9	protein_coding	chr9:132878027-132890201	2823	0	1.21302	9.43968	2.00541e-05	0.00246449
VWF	von Willebrand factor	protein_coding	chr12:5948874-6124770	10391	0	2.06942	11.7258	1.94409e-05	0.00246449
TMEM45B	transmembrane protein 45B	protein_coding	chr11:129815848-129860003	2998	0	1.90054	10.0521	2.11922e-05	0.00251609
GRHL2	grainyhead like transcription factor 2	protein_coding	chr8:101492439-101669726	6053	0	71.0999	16.1974	2.15609e-05	0.00254541
MACROD2	mono-ADP ribosylhydrolase 2	protein_coding	chr20:13995369-16053197	11428	0	2.33365	12.2135	2.40951e-05	0.00278172
AC010680.3		lncRNA	chr2:178577103-178577622	520	0	4.1402	8.84214	2.5459e-05	0.00287562
KRT8	keratin 8	protein_coding	chr12:52897187-52949954	6881	0.00383826	85.7086	14.6727	2.66963e-05	0.00293143
CWH43	cell wall biogenesis 43 C-terminal homolog	protein_coding	chr4:48986275-49062081	3110	0	8.40375	12.1377	2.79484e-05	0.00302596
MAL2	mal, T cell differentiation protein 2	protein_coding	chr8:119165034-119245673	3438	0.0076821	36.0778	12.3875	2.82066e-05	0.00303817
AC009948.3		lncRNA	chr2:178541125-178541799	675	0	2.72313	8.63466	2.91388e-05	0.00309716
CFAP47	cilia and flagella associated protein 47	protein_coding	chrX:35919734-36385317	11443	0	0.436214	9.8306	3.11618e-05	0.00325579
RGPD1	RANBP2 like and GRIP domain containing 1	protein_coding	chr2:86907953-87013976	7166	0	0.547403	9.46707	3.21306e-05	0.00330271
CARD10	caspase recruitment domain family member 10	protein_coding	chr22:37490362-37519542	5754	0	0.922334	9.71504	3.5228e-05	0.00349873
FRAS1	Fraser extracellular matrix complex subunit 1	protein_coding	chr4:78057323-78544269	19207	0	1.11873	11.8383	3.53289e-05	0.00349873
TAS2R43	taste 2 receptor member 43	protein_coding	chr12:11091287-11092313	1027	0	18.9696	11.6338	3.62951e-05	0.00354403
CHMP4C	charged multivesicular body protein 4C	protein_coding	chr8:81732448-81759515	1852	0.00713042	16.6677	11.0371	3.87949e-05	0.00369778
KLK15	kallikrein related peptidase 15	protein_coding	chr19:50825289-50837213	2289	0	0.542791	8.13075	3.90228e-05	0.00369778
RNF180	ring finger protein 180	protein_coding	chr5:64165843-64372869	5435	0	0.386143	8.76075	3.92023e-05	0.00369778
KCNN2	potassium calcium-activated channel subfamily N member 2	protein_coding	chr5:114055926-114496500	6108	0	1.48483	10.2891	4.38078e-05	0.00401495
SMIM22	small integral membrane protein 22	protein_coding	chr16:4788397-4796491	1771	0	1.89547	9.27619	4.43721e-05	0.0040313
LRATD2	LRAT domain containing 2	protein_coding	chr8:126552443-126558478	5734	0.00230302	1.40326	9.10424	4.82818e-05	0.00429961
MUC21	mucin 21, cell surface associated	protein_coding	chr6:30983718-30989903	3793	0	0.281438	7.92353	4.83542e-05	0.00429961
KBTBD8	kelch repeat and BTB domain containing 8	protein_coding	chr3:66998307-67011210	4736	0	0.301425	8.25038	4.91314e-05	0.00433186
TUBB8B	tubulin beta 8B	protein_coding	chr18:47390-49557	1633	0	0.996337	8.38449	5.08023e-05	0.00439371
KLHDC7A	kelch domain containing 7A	protein_coding	chr1:18480982-18486126	5145	0	0.257052	8.1593	5.24751e-05	0.00446087
LRRC63	leucine rich repeat containing 63	protein_coding	chr13:46211943-46277366	2677	0	0.822085	8.70151	5.2516e-05	0.00446087
TMEM125	transmembrane protein 125	protein_coding	chr1:43269983-43274002	2138	0	0.671064	8.23716	5.2094e-05	0.00446087
GJC3	gap junction protein gamma 3	protein_coding	chr7:99923266-99929620	1119	0	0.90495	7.81777	5.35998e-05	0.00449772
HS3ST1	heparan sulfate-glucosamine 3-sulfotransferase 1	protein_coding	chr4:11393150-11429564	7435	0	0.166623	8.05558	5.42803e-05	0.00449772
IGKC	immunoglobulin kappa constant	IG_C_gene	chr2:88857161-88857683	523	0	1.73789	7.71897	5.47809e-05	0.00449772
TMPRSS13	transmembrane serine protease 13	protein_coding	chr11:117900641-117929459	5369	0	0.43006	8.80107	5.42172e-05	0.00449772
DNAH5	dynein axonemal heavy chain 5	protein_coding	chr5:13690331-13944543	16475	0	7.76815	14.059	5.66978e-05	0.00452197
RGPD6	RANBP2 like and GRIP domain containing 6	protein_coding	chr2:110513812-110577185	13309	0	0.0962775	8.07128	5.70472e-05	0.00453254
MAP3K21	mitogen-activated protein kinase kinase kinase 21	protein_coding	chr1:233327724-233385148	7960	0	3.7358	12.2895	5.93602e-05	0.00464566
IGHG1	immunoglobulin heavy constant gamma 1 (G1m marker)	IG_C_gene	chr14:105736343-105743071	2762	0.00478115	1.40074	8.22278	5.96783e-05	0.00465313
KCNC3	potassium voltage-gated channel subfamily C member 3	protein_coding	chr19:50311937-50333515	6277	0	3.45396	11.6618	6.13256e-05	0.00472756
AGR3	anterior gradient 3, protein disulphide isomerase family member	protein_coding	chr7:16859412-16881987	1153	0	5.39124	10.0583	6.23284e-05	0.00474215
GLYATL1	glycine-N-acyltransferase like 1	protein_coding	chr11:58905398-59043527	5440	0	1.42549	10.2361	6.31589e-05	0.00476451
RBM47	RNA binding motif protein 47	protein_coding	chr4:40423267-40630875	8544	0	7.38609	13.3102	6.40705e-05	0.00481589
H2AC19	H2A clustered histone 19	protein_coding	chr1:149851061-149851624	564	0	2.15887	7.93844	6.55437e-05	0.00487468
IGLC2	immunoglobulin lambda constant 2	IG_C_gene	chr22:22900976-22901437	462	0	1.61721	7.44646	6.89788e-05	0.00505748
FAM155B	family with sequence similarity 155 member B	protein_coding	chrX:69505241-69532508	4013	0	1.16848	9.58788	7.13436e-05	0.00517637
GLYATL2	glycine-N-acyltransferase like 2	protein_coding	chr11:58834065-58904215	1758	0	0.515855	7.61754	7.54889e-05	0.00527759
WASF3	WASP family member 3	protein_coding	chr13:26557683-26688948	5182	0.00764504	5.7308	9.91141	7.62468e-05	0.00527759
PRAME	PRAME nuclear receptor transcriptional regulator	protein_coding	chr22:22547701-22559361	3806	0	2.15071	9.85404	7.8019e-05	0.00531037
SFMBT2	Scm like with four mbt domains 2	protein_coding	chr10:7158624-7411486	10083	0	2.73931	12.0301	7.93607e-05	0.00536674
SNX10	sorting nexin 10	protein_coding	chr7:26291895-26374329	3518	0	1.64778	9.83015	8.70048e-05	0.00565955
FAM218A	family with sequence similarity 218 member A	protein_coding	chr4:164956948-164959122	2175	0	0.394002	7.51518	9.00527e-05	0.00568744
GRIN3A	glutamate ionotropic receptor NMDA type subunit 3A	protein_coding	chr9:101569352-101738647	8189	0	1.70698	11.0151	9.05677e-05	0.00568744
TERT	telomerase reverse transcriptase	protein_coding	chr5:1253147-1295068	5920	0	0.818881	9.50582	8.88976e-05	0.00568744
RBBP8NL	RBBP8 N-terminal like	protein_coding	chr20:62410237-62427539	2799	0	1.3875	9.25537	9.16453e-05	0.00571648
NR3C2	nuclear receptor subfamily 3 group C member 2	protein_coding	chr4:148078762-148444698	6607	0	7.21016	12.7819	9.71672e-05	0.00590235
TDRD1	tudor domain containing 1	protein_coding	chr10:114179270-114232304	5256	0.00251247	27.9656	13.2025	9.84066e-05	0.0059603
LAD1	ladinin 1	protein_coding	chr1:201380833-201399915	3261	0	2.60679	10.275	9.99412e-05	0.00600107
RGPD2	RANBP2 like and GRIP domain containing 2	protein_coding	chr2:87755960-87825952	7018	0.00188167	0.574779	8.15739	9.9741e-05	0.00600107
THNSL2	threonine synthase like 2	protein_coding	chr2:88170295-88186636	6431	0.00205342	2.63414	9.96225	0.000103997	0.00609006
SDR42E1	short chain dehydrogenase/reductase family 42E, member 1	protein_coding	chr16:81988855-82011481	11904	0.00110934	0.67331	9.05941	0.000113124	0.0064586
CRYBA2	crystallin beta A2	protein_coding	chr2:218990189-218993422	1455	0	1.32273	8.32228	0.000114762	0.00649884
H2BC12	H2B clustered histone 12	protein_coding	chr6:27146418-27146798	381	56.4615	1877.05	5.65576	0.000122848	0.0067911
RPGRIP1	RPGR interacting protein 1	protein_coding	chr14:21287939-21351301	5470	0	0.334139	8.29681	0.000124896	0.00688075
DNAJC12	DnaJ heat shock protein family (Hsp40) member C12	protein_coding	chr10:67796669-67838188	2139	0	3.07064	9.64889	0.000127329	0.00692208
SLC22A15	solute carrier family 22 member 15	protein_coding	chr1:115976513-116070054	5277	0	1.74768	10.148	0.000127836	0.00692208
CTAGE6	CTAGE family member 6	protein_coding	chr7:143755089-143757696	2608	0	0.583959	8.10913	0.000132004	0.00694355
MYRIP	myosin VIIA and Rab interacting protein	protein_coding	chr3:39808914-40260321	5868	0.00225043	5.24603	11.0498	0.000130385	0.00694355
NUTM2F	NUT family member 2F	protein_coding	chr9:94318196-94328644	2561	0	0.581452	8.04047	0.000131074	0.00694355
PCDHA9	protocadherin alpha 9	protein_coding	chr5:140847463-141012344	10075	0	2.10738	11.4497	0.000131259	0.00694355
KRT15	keratin 15	protein_coding	chr17:41513745-41522529	5969	0	0.631864	9.10489	0.000135534	0.00706263
PCDHA4	protocadherin alpha 4	protein_coding	chr5:140806929-141012347	13443	0	3.33642	12.4157	0.000139512	0.00723383
CRNN	cornulin	protein_coding	chr1:152409243-152414263	1902	0	0.248573	6.77433	0.000140149	0.00724182
ONECUT2	one cut homeobox 2	protein_coding	chr18:57435374-57491298	16546	0	3.79351	12.89	0.000141223	0.00726848
PLA2G4F	phospholipase A2 group IVF	protein_coding	chr15:42139034-42156636	6103	0	2.16779	10.708	0.000144695	0.00736468
EDARADD	EDAR associated death domain	protein_coding	chr1:236348257-236502915	3985	0	2.99695	10.7366	0.000146532	0.00737831
AL358232.2		lncRNA	chr9:94485445-94511614	723	0	1.79611	7.84066	0.000153085	0.00750908
DYNLRB2	dynein light chain roadblock-type 2	protein_coding	chr16:80540734-80550811	1479	0	0.450707	7.12416	0.00015521	0.00753838
ADAMTS17	ADAM metallopeptidase with thrombospondin type 1 motif 17	protein_coding	chr15:99971437-100342005	8394	0	1.37069	10.5458	0.000156542	0.0075545
IGHG2	immunoglobulin heavy constant gamma 2 (G2m marker)	IG_C_gene	chr14:105639559-105644790	2737	0	0.181363	6.81217	0.000157134	0.0075641
KIAA1109	KIAA1109	protein_coding	chr4:122152333-122362758	20470	1.71859	34.0157	4.89417	0.000157465	0.0075641
ANKRD17	ankyrin repeat domain 17	protein_coding	chr4:73073376-73258798	12042	4.87339	90.7841	4.82496	0.000160164	0.00757246
PCDHA13	protocadherin alpha 13	protein_coding	chr5:140882124-141012347	5441	0	4.10903	11.6101	0.000163799	0.00757246
FYB2	FYN binding protein 2	protein_coding	chr1:56718789-56819696	4648	0	2.29058	10.2498	0.000165249	0.00759122
MDN1	midasin AAA ATPase 1	protein_coding	chr6:89642498-89819794	18674	1.29552	25.3427	4.89646	0.000168421	0.00759122
FOXC1	forkhead box C1	protein_coding	chr6:1609915-1613897	3983	0	2.33634	9.78489	0.00016909	0.00759727
MALAT1	metastasis associated lung adenocarcinoma transcript 1	lncRNA	chr11:65497688-65506516	8829	211.936	3659.86	4.6806	0.000170228	0.00761278
TXK	TXK tyrosine kinase	protein_coding	chr4:48066393-48134250	3466	0	0.589218	8.34712	0.000171229	0.00761278
KRT13	keratin 13	protein_coding	chr17:41500981-41505705	2913	0.00453331	0.652564	7.18319	0.000175047	0.00771754
OR4F21	olfactory receptor family 4 subfamily F member 21	protein_coding	chr8:166049-167043	995	0	2.7056	8.43652	0.000188826	0.00817434
H19	H19 imprinted maternally expressed transcript	lncRNA	chr11:1995176-2001470	2897	0	4.45703	10.3261	0.000190191	0.00817742
MKI67	marker of proliferation Ki-67	protein_coding	chr10:128096659-128126423	12845	12.4139	185.279	4.50115	0.000193075	0.00825485
PCDHA12	protocadherin alpha 12	protein_coding	chr5:140875302-141012347	5541	0	5.14521	11.9298	0.000193572	0.00825485
ESRRG	estrogen related receptor gamma	protein_coding	chr1:216503246-217137755	10932	0	0.874339	10.3485	0.000195856	0.00831832
FAM183A	family with sequence similarity 183 member A	protein_coding	chr1:43145153-43156396	843	0.0156649	4.47308	7.9889	0.000198175	0.00834893
CTAGE9	CTAGE family member 9	protein_coding	chr6:131708441-131711017	2577	0	0.298935	7.22623	0.000204161	0.00854938
LRBA	LPS responsive beige-like anchor protein	protein_coding	chr4:150264435-151015727	16757	1.94336	42.21	5.04116	0.000205448	0.0085624
H2BS1	H2B.S histone 1	protein_coding	chr21:43565182-43565648	467	0	1.03138	6.72874	0.000206776	0.00857301
KLK12	kallikrein related peptidase 12	protein_coding	chr19:51029092-51035230	1769	0	1.56365	8.4789	0.000210871	0.00860618
SPDYE21P		protein_coding	chr7:67278714-67286664	1294	0	0.264169	6.31576	0.000216741	0.00876018
CBLC	Cbl proto-oncogene C	protein_coding	chr19:44777869-44800652	1613	0.0163739	9.05828	9.33659	0.000230923	0.00915742
KCNK5	potassium two pore domain channel subfamily K member 5	protein_coding	chr6:39188971-39229475	3783	0	0.187527	7.03896	0.000229831	0.00915742
TPD52	tumor protein D52	protein_coding	chr8:80034745-80231232	8197	0.00322204	2.3736	9.69018	0.000228765	0.00915742
CU639417.1		protein_coding	chr21:5972924-5973383	460	0	0.662197	6.15724	0.000246333	0.00958544
SLC8A3	solute carrier family 8 member A3	protein_coding	chr14:70044217-70189070	8444	0	0.0626113	6.74199	0.000248789	0.00966299
PHGR1	proline, histidine and glycine rich 1	protein_coding	chr15:40351033-40356434	941	0	1.02835	7.41919	0.000254916	0.0098098
OTUD7A	OTU deubiquitinase 7A	protein_coding	chr15:31475398-31870789	14331	0	0.468429	9.76455	0.000255773	0.00981521
FOXD4L3	forkhead box D4 like 3	protein_coding	chr9:68302867-68305084	2218	0	0.227655	6.67617	0.00025885	0.00987992
MPZL3	myelin protein zero like 3	protein_coding	chr11:118226690-118252365	3983	0.00663095	2.78321	8.8984	0.000259575	0.00987992
RHOH	ras homolog family member H	protein_coding	chr4:40191053-40246967	6608	0	0.0931389	6.86656	0.000260243	0.00988735
BARX2	BARX homeobox 2	protein_coding	chr11:129375848-129452279	3752	0	0.351883	7.83846	0.000262916	0.00996535
SHANK2	SH3 and multiple ankyrin repeat domains 2	protein_coding	chr11:70467856-71252577	19336	0.0027318	5.63258	11.2956	0.00026325	0.00996535
PPARG	peroxisome proliferator activated receptor gamma	protein_coding	chr3:12287368-12434356	4545	0	7.97375	11.5663	0.000266379	0.0100293
CEACAM6	CEA cell adhesion molecule 6	protein_coding	chr19:41750977-41772211	2956	0	1.45335	9.04583	0.000276504	0.0102531
CMTM8	CKLF like MARVEL transmembrane domain containing 8	protein_coding	chr3:32238679-32370321	1170	0.0112868	4.69907	8.41447	0.000288369	0.0104796
MUC2	mucin 2, oligomeric mucus/gel-forming	protein_coding	chr11:1074875-1110511	12667	0.00104251	0.933879	9.435	0.000288245	0.0104796
RASGRP1	RAS guanyl releasing protein 1	protein_coding	chr15:38488103-38565575	6105	0	0.0812287	6.62366	0.000287145	0.0104796
PPP1R1B	protein phosphatase 1 regulatory inhibitor subunit 1B	protein_coding	chr17:39626740-39636626	4543	0.00290679	77.396	14.3372	0.000291266	0.0105175
CATIP	ciliogenesis associated TTC17 interacting protein	protein_coding	chr2:218356857-218368099	3820	0	0.268124	7.28938	0.000295005	0.0105445
STX19	syntaxin 19	protein_coding	chr3:94014365-94028597	1149	0.0114931	6.79227	8.86408	0.000293972	0.0105445
PLEKHA6	pleckstrin homology domain containing A6	protein_coding	chr1:204218853-204377665	9656	0.0123084	6.56439	9.59044	0.000297173	0.0105788
BDP1	B double prime 1, subunit of RNA polymerase III transcription initiation factor IIIB	protein_coding	chr5:71455651-71567820	12400	2.75825	38.7718	4.41459	0.000299194	0.0105965
PCDHAC2	protocadherin alpha subfamily C, 2	protein_coding	chr5:140966470-141012347	6162	0	0.733367	9.18745	0.000303446	0.0106938
RANBP2	RAN binding protein 2	protein_coding	chr2:108719482-108785809	12299	3.68497	344.414	7.06211	0.000303946	0.0106938
KIF12	kinesin family member 12	protein_coding	chr9:114086126-114099291	3036	0	1.1739	8.39761	0.00030848	0.0107793
PKP1	plakophilin 1	protein_coding	chr1:201283452-201332993	6211	0.00850461	1.53908	7.94853	0.000322732	0.0110395
VANGL2	VANGL planar cell polarity protein 2	protein_coding	chr1:160400564-160428670	5354	0.00739944	2.76408	8.77306	0.000322796	0.0110395
AC005609.5		lncRNA	chr5:140785698-140828549	5043	0	1.09248	9.28834	0.000329137	0.0111087
B4GALNT3	beta-1,4-N-acetyl-galactosaminyltransferase 3	protein_coding	chr12:459939-563509	7292	0.00543289	3.29354	9.47085	0.00032773	0.0111087
KMT2D	lysine methyltransferase 2D	protein_coding	chr12:49018975-49059774	20485	3.59647	35.9448	3.92565	0.000328262	0.0111087
DACT2	dishevelled binding antagonist of beta catenin 2	protein_coding	chr6:168292830-168319777	4246	0	0.917153	9.05026	0.00033023	0.0111119
MIR200CHG	MIR200C and MIR141 host gene	lncRNA	chr12:6963246-6964447	350	0	0.652739	5.76889	0.000332867	0.0111468
DYNC1H1	dynein cytoplasmic 1 heavy chain 1	protein_coding	chr14:101964573-102056443	36789	8.25557	62.2763	3.51429	0.000336598	0.0112357
BIK	BCL2 interacting killer	protein_coding	chr22:43110750-43129712	951	0.0277719	4.32276	7.50274	0.00034283	0.0112749
GALNT6	polypeptide N-acetylgalactosaminyltransferase 6	protein_coding	chr12:51351247-51392867	7347	0.0017974	0.32447	7.32283	0.000342348	0.0112749
SERPINB3	serpin family B member 3	protein_coding	chr18:63655197-63661893	1707	0	0.141825	5.83639	0.000344445	0.011278
H2AC14	H2A clustered histone 14	protein_coding	chr6:27814354-27814740	387	0.47772	2007.81	12.5346	0.000353324	0.0114033
SPRR3	small proline rich protein 3	protein_coding	chr1:153001747-153003856	1441	0	0.194459	5.97551	0.000353624	0.0114033
CNTN3	contactin 3	protein_coding	chr3:74262568-74521140	5109	0	5.17524	11.5134	0.000360425	0.0114865
MMP10	matrix metallopeptidase 10	protein_coding	chr11:102770502-102780628	1759	0	0.228438	6.35254	0.000361595	0.0114865
PLEC	plectin	protein_coding	chr8:143915147-143976734	16991	8.31457	74.2733	3.746	0.00036317	0.0115156
PDE10A	phosphodiesterase 10A	protein_coding	chr6:165327287-165988078	24416	0	0.0549907	7.59249	0.000387611	0.0118664
CNKSR1	connector enhancer of kinase suppressor of Ras 1	protein_coding	chr1:26177484-26189884	3960	0.0200084	12.1922	9.66952	0.000393095	0.0119166
MUCL3	mucin like 3	protein_coding	chr6:30934523-30954221	5681	0	0.0917785	6.62441	0.000392445	0.0119166
POTEJ	POTE ankyrin domain family member J	protein_coding	chr2:130611481-130658091	3383	0	11.4488	11.6942	0.000391162	0.0119166
TSPAN13	tetraspanin 13	protein_coding	chr7:16753755-16784536	2004	0.0263583	29.7813	10.5056	0.000395081	0.0119301
GAREM1	GRB2 associated regulator of MAPK1 subtype 1	protein_coding	chr18:32124877-32470882	7966	0.00331547	4.03902	10.3008	0.000399921	0.0120241
C9orf152	chromosome 9 open reading frame 152	protein_coding	chr9:110190048-110208189	2947	0.00448101	4.98809	9.67147	0.000402643	0.0120313
EPCAM	epithelial cell adhesion molecule	protein_coding	chr2:47345158-47387601	2430	0.929278	406.41	9.34809	0.000409267	0.0120962
SLCO5A1	solute carrier organic anion transporter family member 5A1	protein_coding	chr8:69667046-69834978	9907	0.00133295	3.35883	10.5287	0.000412183	0.0121447
ARHGEF38	Rho guanine nucleotide exchange factor 38	protein_coding	chr4:105552620-105708093	7580	0.00174215	10.2271	12.0635	0.000425123	0.0123427
ESRP1	epithelial splicing regulatory protein 1	protein_coding	chr8:94641074-94707466	4875	0.00812648	66.6846	13.1493	0.000427384	0.0123864
CNGA1	cyclic nucleotide gated channel subunit alpha 1	protein_coding	chr4:47935977-48016672	3581	0	0.650889	8.03374	0.000429284	0.0124243
SPRR2E	small proline rich protein 2E	protein_coding	chr1:153093135-153106184	735	0	0.266352	5.50011	0.000433332	0.0124895
ATRX	ATRX chromatin remodeler	protein_coding	chrX:77504878-77786233	19266	2.08303	41.8106	4.9087	0.000440569	0.0125746
CHD6	chromodomain helicase DNA binding protein 6	protein_coding	chr20:41402083-41618384	14034	1.83018	40.8177	5.05145	0.000439963	0.0125746
H4C15	H4 clustered histone 15	protein_coding	chr1:149854045-149861210	1929	0	0.117522	5.66677	0.000441098	0.0125746
PRDM1	PR/SET domain 1	protein_coding	chr6:105993463-106109939	6750	0.00195638	0.44812	7.461	0.000441022	0.0125746
S100A8	S100 calcium binding protein A8	protein_coding	chr1:153390032-153391073	891	0	0.230794	5.57912	0.000438526	0.0125746
SLC44A5	solute carrier family 44 member 5	protein_coding	chr1:75202131-75611116	6299	0	3.74875	11.2572	0.000440009	0.0125746
PKP3	plakophilin 3	protein_coding	chr11:392614-404908	3795	0.00695944	8.35018	10.2559	0.00044705	0.0127269
MAP2K6	mitogen-activated protein kinase kinase 6	protein_coding	chr17:69414697-69553865	16660	0	1.37723	11.0414	0.000448457	0.0127496
RBM39	RNA binding motif protein 39	protein_coding	chr20:35701347-35742312	11974	8.25043	74.6145	3.77388	0.000460554	0.0129178
LYPD6B	LY6/PLAUR domain containing 6B	protein_coding	chr2:149038107-149215262	3539	0	0.518834	7.90904	0.000461182	0.012918
SPRR1A	small proline rich protein 1A	protein_coding	chr1:152985231-152985500	270	0	0.625813	5.32036	0.000465383	0.0129835
RGPD4	RANBP2 like and GRIP domain containing 4	protein_coding	chr2:107826937-107890841	5464	0.00483365	0.518507	6.97915	0.000466069	0.0129853
KRT17	keratin 17	protein_coding	chr17:41619442-41624842	2996	0.00881544	0.864671	6.86859	0.000469608	0.0130443
NKD2	NKD inhibitor of WNT signaling pathway 2	protein_coding	chr5:1008802-1038943	2912	0	0.165312	6.43979	0.00046923	0.0130443
PKIB	cAMP-dependent protein kinase inhibitor beta	protein_coding	chr6:122471917-122726373	3432	0	0.683292	8.13218	0.000473547	0.0131063
POU5F1B	POU class 5 homeobox 1B	protein_coding	chr8:127322183-127420066	4964	0	0.782734	8.61151	0.000475253	0.0131361
IQANK1	IQ motif and ankyrin repeat containing 1	protein_coding	chr8:143734140-143790644	4982	0.00265065	0.534669	7.24525	0.000478709	0.0132142
MALL	mal, T cell differentiation protein like	protein_coding	chr2:110083870-110116022	2623	0	0.302583	7.11383	0.00048274	0.0132698
ZC3H14	zinc finger CCCH-type containing 14	protein_coding	chr14:88562970-88627596	20998	1.7848	21.1148	4.14036	0.000492319	0.0134653
SPRR2A	small proline rich protein 2A	protein_coding	chr1:153056120-153057512	677	0	0.274628	5.4404	0.000494121	0.0134725
SKAP2	src kinase associated phosphoprotein 2	protein_coding	chr7:26667068-26995239	5361	0.00246326	6.27545	10.8446	0.000499949	0.0135625
AC108860.2		lncRNA	chr8:94637285-94639467	2183	0	0.0976086	5.57121	0.000505082	0.0136008
CLCA2	chloride channel accessory 2	protein_coding	chr1:86424171-86456553	4406	0	0.127977	6.49903	0.000519462	0.0137345
PPP1R14D	protein phosphatase 1 regulatory inhibitor subunit 14D	protein_coding	chr15:40815445-40828709	873	0	0.679023	6.70311	0.000520567	0.0137345
C9orf129	chromosome 9 open reading frame 129	protein_coding	chr9:93318199-93346414	1154	0	0.215213	5.77701	0.000523521	0.0137777
NBPF11	NBPF member 11	protein_coding	chr1:148102046-148152322	5947	2.12061	49.754	5.14185	0.000526003	0.0138082
HHIPL2	HHIP like 2	protein_coding	chr1:222522258-222548104	3290	0	0.0801089	5.78996	0.000528009	0.0138262
LRRC37A2	leucine rich repeat containing 37 member A2	protein_coding	chr17:46511511-46555650	6756	1.00664	37.3368	5.79982	0.000532491	0.0138567
KLB	klotho beta	protein_coding	chr4:39406930-39451533	6002	0	0.130155	6.8591	0.000540145	0.0140036
KLHL32	kelch like family member 32	protein_coding	chr6:96924620-97140754	4124	0	0.871377	8.48747	0.000551259	0.0140993
AKAP9	A-kinase anchoring protein 9	protein_coding	chr7:91940867-92110673	18210	4.40112	86.1986	4.83736	0.000564134	0.0141175
ALCAM	activated leukocyte cell adhesion molecule	protein_coding	chr3:105366909-105576900	7179	0.0147157	38.3403	11.8174	0.000558745	0.0141175
ANK3	ankyrin 3	protein_coding	chr10:60026298-60733490	25759	0.00102531	13.9884	13.5701	0.00056594	0.0141175
AP001636.3		lncRNA	chr11:58933643-59058659	6590	0	0.259889	7.68678	0.000569053	0.0141175
COL17A1	collagen type XVII alpha 1 chain	protein_coding	chr10:104031286-104085880	6989	0.00188947	0.230627	6.77488	0.000568667	0.0141175
CXCL8	C-X-C motif chemokine ligand 8	protein_coding	chr4:73740541-73743716	2239	0	0.129104	5.86022	0.000569276	0.0141175
GLOD5	glyoxalase domain containing 5	protein_coding	chrX:48761747-48773648	1064	0	0.19902	5.54417	0.00057089	0.0141175
IGHA1	immunoglobulin heavy constant alpha 1	IG_C_gene	chr14:105703995-105708665	1422	0	0.105397	5.13499	0.000560183	0.0141175
LHX4	LIM homeobox 4	protein_coding	chr1:180230264-180278984	6085	0	0.105426	6.62097	0.000556027	0.0141175
SETX	senataxin	protein_coding	chr9:132261356-132354986	12141	4.78253	57.1372	4.1478	0.00056444	0.0141175
SPRY1	sprouty RTK signaling antagonist 1	protein_coding	chr4:123396795-123403760	3963	0.00999662	4.52545	8.9425	0.000570123	0.0141175
TNFRSF21	TNF receptor superfamily member 21	protein_coding	chr6:47231532-47309905	3595	0.00734661	9.45587	10.2261	0.00056081	0.0141175
ZBBX	zinc finger B-box domain containing	protein_coding	chr3:167240287-167381346	3972	0	3.33196	10.1108	0.000561662	0.0141175
RASSF6	Ras association domain family member 6	protein_coding	chr4:73571550-73620631	6630	0	20.0769	12.9614	0.000575939	0.0142256
TFF3	trefoil factor 3	protein_coding	chr21:42311667-42315651	1168	0	11.6054	10.254	0.000577608	0.0142499
SEC23B	SEC23 homolog B, COPII coat complex component	protein_coding	chr20:18507520-18561415	4347	6.91415	75.3334	4.0354	0.000579114	0.0142534
TAS2R46	taste 2 receptor member 46	protein_coding	chr12:11061365-11062294	930	0.0141995	6.76146	8.37753	0.000589714	0.0143956
AZGP1	alpha-2-glycoprotein 1, zinc-binding	protein_coding	chr7:99966720-99976042	2584	0	21.233	12.0248	0.000603997	0.0145569
BEND4	BEN domain containing 4	protein_coding	chr4:42110853-42152878	8850	0	1.55953	10.1196	0.000604678	0.0145569
RBM11	RNA binding motif protein 11	protein_coding	chr21:14216130-14228372	2360	0	0.523404	7.3865	0.000606182	0.0145761
LIX1-AS1	LIX1 and RIOK2 antisense RNA 1	lncRNA	chr5:97089075-97437217	1793	0	0.128088	5.65058	0.000613753	0.0145838
EP300	E1A binding protein p300	protein_coding	chr22:41092592-41180077	11692	5.50381	43.8913	3.58244	0.000625232	0.0146945
ZSWIM5	zinc finger SWIM-type containing 5	protein_coding	chr1:45016399-45306209	6095	0.0108331	4.48253	9.11296	0.000630259	0.0147645
AC127526.5		lncRNA	chr11:3475280-3477065	1217	0	0.242964	5.88908	0.000634442	0.0148126
AC005789.1		lncRNA	chr19:38385522-38386759	297	0	0.588632	5.30606	0.000644598	0.0149191
TRIM33	tripartite motif containing 33	protein_coding	chr1:114392790-114511203	9604	3.62451	31.6637	3.73163	0.000644471	0.0149191
TNS4	tensin 4	protein_coding	chr17:40475828-40501623	4873	0	0.4453	7.70746	0.000651346	0.0149896
IL20RA	interleukin 20 receptor subunit alpha	protein_coding	chr6:136999971-137045180	4730	0	4.70115	11.0636	0.000652313	0.0149953
AC009902.2		lncRNA	chr8:81279871-81281446	701	0	0.150972	4.71691	0.000659965	0.0151362
PLA2G4D	phospholipase A2 group IVD	protein_coding	chr15:42067009-42094562	5146	0	0.301933	7.63845	0.000659687	0.0151362
TTC39A-AS1	TTC39A antisense RNA 1	lncRNA	chr1:51329654-51335324	1222	0	0.955081	7.41659	0.000662031	0.015152
SHROOM3	shroom family member 3	protein_coding	chr4:76435229-76783253	13829	0.057295	26.768	9.45266	0.00066587	0.01519
KRT1	keratin 1	protein_coding	chr12:52674736-52680407	2488	0	0.076741	5.37323	0.000670893	0.0152683
MGAM	maltase-glucoamylase	protein_coding	chr7:141907813-142106747	10767	0	0.0506752	6.38875	0.00067157	0.0152683
NCMAP	non-compact myelin associated protein	protein_coding	chr1:24556087-24609328	4146	0	0.12878	6.46245	0.000673782	0.0152704
ASCC3	activating signal cointegrator 1 complex subunit 3	protein_coding	chr6:100508194-100881372	11731	3.27577	28.7714	3.74362	0.000689125	0.0155107
CD207	CD207 molecule	protein_coding	chr2:70830211-70835816	1866	0	0.203589	6.15559	0.000692357	0.0155132
LINC02313	long intergenic non-protein coding RNA 2313	lncRNA	chr14:31944853-31950382	550	0	0.461937	5.69813	0.000691441	0.0155132
EHF	ETS homologous factor	protein_coding	chr11:34621093-34661057	4386	0	69.448	15.0013	0.000706523	0.0156679
SPRR2D	small proline rich protein 2D	protein_coding	chr1:153039732-153041931	1052	0	0.17568	5.27349	0.000708651	0.0156864
PI3	peptidase inhibitor 3	protein_coding	chr20:45174902-45176544	551	0	0.225287	4.88863	0.000712166	0.0157415
AL121749.2		lncRNA	chr10:35641097-35647826	1350	0	0.0812024	4.7318	0.00072165	0.015796
TAF15	TATA-box binding protein associated factor 15	protein_coding	chr17:35713791-35864615	5883	21.044	129.901	3.22917	0.000718915	0.015796
HECTD4	HECT domain E3 ubiquitin protein ligase 4	protein_coding	chr12:112160188-112382439	21746	3.03267	31.4932	3.9646	0.000730007	0.0159396
PRRC2C	proline rich coiled-coil 2C	protein_coding	chr1:171485551-171593511	14173	12.7872	99.1873	3.52564	0.000736391	0.0160245
H2BC13	H2B clustered histone 13	protein_coding	chr6:27807444-27807931	488	0.432968	458.738	10.5538	0.000741793	0.0160961
IL10RA	interleukin 10 receptor subunit alpha	protein_coding	chr11:117986348-118003037	8102	0	0.11429	7.03214	0.000743469	0.016099
NPIPB5	nuclear pore complex interacting protein family member B5	protein_coding	chr16:22479121-22536521	10005	0.604511	57.8547	7.13233	0.000767243	0.0163762
TFF1	trefoil factor 1	protein_coding	chr21:42362282-42366535	492	0	5.84354	8.07106	0.000765356	0.0163762
TLK1	tousled like kinase 1	protein_coding	chr2:170990823-171231314	9405	3.1873	38.4798	4.17475	0.000774604	0.0164868
GGT2	gamma-glutamyltransferase 2	protein_coding	chr22:21207973-21227637	2367	0	0.234581	6.32161	0.000779122	0.0165285
BPTF	bromodomain PHD finger transcription factor	protein_coding	chr17:67825503-67984378	15119	5.15941	35.9685	3.39871	0.000780148	0.0165334
AP1M2	adaptor related protein complex 1 subunit mu 2	protein_coding	chr19:10572671-10587315	2214	0.0715747	17.6761	8.49696	0.000781485	0.016545
AC021066.1		protein_coding	chr12:52249300-52309163	2424	0	0.378264	6.83655	0.000791804	0.0166759
AFF1	AF4/FMR2 family member 1	protein_coding	chr4:86935002-87141054	10733	4.25092	28.5756	3.34812	0.000797175	0.0166759
H1-4	H1.4 linker histone, cluster member	protein_coding	chr6:26156354-26157107	754	2.11919	824.972	9.15745	0.000794167	0.0166759
DOCK8	dedicator of cytokinesis 8	protein_coding	chr9:214854-465259	13784	0	1.18677	10.1764	0.000804642	0.0167635
AC105219.2		lncRNA	chr8:143718246-143718891	299	0	2.48731	6.62459	0.000809515	0.0168225
NPIPB3	nuclear pore complex interacting protein family member B3	protein_coding	chr16:21402237-21448567	4717	0.632701	66.6848	7.29062	0.00081021	0.0168225
KMT2C	lysine methyltransferase 2C	protein_coding	chr7:152134922-152436005	20114	4.42504	51.2274	4.07693	0.000817565	0.0168813
MPZL2	myelin protein zero like 2	protein_coding	chr11:118253416-118264536	4740	0	2.55205	9.96504	0.000818564	0.0168825
MEP1B	meprin A subunit beta	protein_coding	chr18:32185069-32220404	2582	0	1.00118	7.78447	0.000821698	0.0168832
CTNND2	catenin delta 2	protein_coding	chr5:10971836-11904446	7270	0	3.06546	10.6742	0.000832874	0.0170296
WDFY3	WD repeat and FYVE domain containing 3	protein_coding	chr4:84669610-84966391	16856	1.19082	15.7676	4.31993	0.0008314	0.0170296
WNT7B	Wnt family member 7B	protein_coding	chr22:45920366-45977162	5080	0.00259951	0.757127	7.81724	0.000838031	0.0170677
CDK5RAP2	CDK5 regulatory subunit associated protein 2	protein_coding	chr9:120388869-120580170	10080	6.18092	57.6433	3.80098	0.000842073	0.0171001
F2	coagulation factor II, thrombin	protein_coding	chr11:46719196-46739506	2534	0.00521134	0.536309	6.41509	0.00084186	0.0171001
FAM50B	family with sequence similarity 50 member B	protein_coding	chr6:3849373-3851320	1948	0	1.13331	8.02512	0.000842938	0.017101
NSD1	nuclear receptor binding SET domain protein 1	protein_coding	chr5:177133025-177300215	15493	5.0681	46.7925	3.7984	0.000849212	0.0171949
NBPF9	NBPF member 9	protein_coding	chr1:149054027-149103561	9046	1.86419	25.5256	4.36511	0.000854513	0.0172334
POTEI	POTE ankyrin domain family member I	protein_coding	chr2:130459455-130509707	7185	0	3.71684	11.1465	0.000855933	0.0172334
SEC63	SEC63 homolog, protein translocation regulator	protein_coding	chr6:107867756-107958208	8606	7.79197	60.2016	3.53737	0.000856885	0.0172334
UTRN	utrophin	protein_coding	chr6:144285701-144853034	14604	11.8067	68.773	3.12225	0.000854697	0.0172334
ZNF91	zinc finger protein 91	protein_coding	chr19:23304991-23395471	10308	3.90478	65.2058	4.57972	0.000853466	0.0172334
DNAH9	dynein axonemal heavy chain 9	protein_coding	chr17:11598470-11969748	16941	0.000779501	0.421286	8.41686	0.000858396	0.0172472
DICER1	dicer 1, ribonuclease III	protein_coding	chr14:95086228-95158010	12294	1.724	44.0587	5.23426	0.000861761	0.0172547
GOLT1A	golgi transport 1A	protein_coding	chr1:204198163-204213988	1029	0	1.89846	7.76562	0.000860424	0.0172547
CEP350	centrosomal protein 350	protein_coding	chr1:179954773-180114875	14261	3.02336	28.955	3.82931	0.000875712	0.0174109
H3C14	H3 clustered histone 14	protein_coding	chr1:149839538-149841193	1656	0	0.153661	5.53833	0.000880527	0.0174269
OR52B2	olfactory receptor family 52 subfamily B member 2	protein_coding	chr11:6169330-6170408	1079	0	0.121279	4.84165	0.000879063	0.0174269
NPIPA2	nuclear pore complex interacting protein family member A2	protein_coding	chr16:14748066-14765413	1428	0	0.507441	6.6731	0.000887424	0.017495
ANKRD36B	ankyrin repeat domain 36B	protein_coding	chr2:97492663-97589965	6771	0.431018	33.3817	6.8675	0.000890162	0.0175239
PATJ	PATJ crumbs cell polarity complex component	protein_coding	chr1:61742406-62178675	11990	2.24902	25.7344	4.10321	0.000901288	0.0176191
TUBAL3	tubulin alpha like 3	protein_coding	chr10:5393101-5404828	1793	0	0.407388	6.82572	0.000906247	0.0176673
KCNH6	potassium voltage-gated channel subfamily H member 6	protein_coding	chr17:63523334-63548977	4211	0	3.2189	9.7333	0.000910354	0.0177121
HERC2	HECT and RLD domain containing E3 ubiquitin protein ligase 2	protein_coding	chr15:28111040-28322172	20183	6.21706	34.7616	3.08445	0.000927875	0.0179361
DSG1	desmoglein 1	protein_coding	chr18:31318160-31359246	7398	0.00178501	0.205209	6.44662	0.000930191	0.0179642
ADGRV1	adhesion G protein-coupled receptor V1	protein_coding	chr5:90529344-91164437	33822	0.00156177	14.2717	13.3044	0.000933758	0.0180164
DMXL1	Dmx like 1	protein_coding	chr5:119037772-119249138	13680	3.17203	25.5673	3.58957	0.000937994	0.0180648
H4C11	H4 clustered histone 11	protein_coding	chr6:27824108-27824480	373	0.177018	40.3828	8.13517	0.000939567	0.0180784
GPR27	G protein-coupled receptor 27	protein_coding	chr3:71753855-71756496	2642	0	0.305455	6.86063	0.000943568	0.0180888
PAPPA-AS1	PAPPA antisense RNA 1	lncRNA	chr9:116398157-116400606	2450	0	0.196468	6.11265	0.000942738	0.0180888
YTHDC1	YTH domain containing 1	protein_coding	chr4:68310387-68350089	7032	6.8807	64.6147	3.82632	0.00097029	0.0183839
PRR16	proline rich 16	protein_coding	chr5:120464300-120687332	2252	0	0.892489	7.83068	0.000976382	0.0184638
GJB2	gap junction protein beta 2	protein_coding	chr13:20187463-20192938	2474	0	1.55099	8.12396	0.000993148	0.0186619
LUZP2	leucine zipper protein 2	protein_coding	chr11:24496970-25082638	8858	0.0014908	1.56326	8.99488	0.000994003	0.0186619
VWA3B	von Willebrand factor A domain containing 3B	protein_coding	chr2:98087116-98313299	8307	0	0.127529	6.82809	0.000991018	0.0186619
CLEC4F	C-type lectin domain family 4 member F	protein_coding	chr2:70808643-70820599	2474	0	0.138741	5.83777	0.000994896	0.0186619
RBP4	retinol binding protein 4	protein_coding	chr10:93591687-93601744	1458	0	2.0917	7.83777	0.00100736	0.01881
SLITRK5	SLIT and NTRK like family member 5	protein_coding	chr13:87672615-87696272	21103	0	1.1094	11.1279	0.00100819	0.01881
INTS8	integrator complex subunit 8	protein_coding	chr8:94813311-94881746	7866	3.51543	26.9591	3.52924	0.00102667	0.0190358
SMC5	structural maintenance of chromosomes 5	protein_coding	chr9:70258978-70354873	6606	7.72222	45.5999	3.1659	0.00102914	0.0190468
TMPRSS4	transmembrane serine protease 4	protein_coding	chr11:118077012-118121890	9948	0	0.347007	7.74705	0.00102924	0.0190468
ZNF292	zinc finger protein 292	protein_coding	chr6:87152833-87265943	14861	1.96292	23.0603	4.13588	0.00103035	0.0190468
CBWD1	COBW domain containing 1	protein_coding	chr9:121038-179147	14170	0.509769	13.9405	5.3352	0.00105608	0.0192905
MUC5B-AS1	MUC5B antisense RNA 1	lncRNA	chr11:1242261-1249676	434	0.0304275	1.35634	5.50472	0.00105226	0.0192905
PCDH1	protocadherin 1	protein_coding	chr5:141853111-141879246	5903	0.00671127	10.7173	10.7573	0.00105496	0.0192905
SYP-AS1	SYP antisense RNA 1	lncRNA	chrX:49198966-49202454	542	0	0.191094	4.4874	0.00105303	0.0192905
LRRC70	leucine rich repeat containing 70	protein_coding	chr5:62578819-62581446	2163	0.0122104	1.31322	6.69706	0.00105724	0.0192944
ANKRD36C	ankyrin repeat domain 36C	protein_coding	chr2:95836919-95991831	8574	0.560627	45.9647	6.89809	0.00106273	0.0193251
ICA1	islet cell autoantigen 1	protein_coding	chr7:8113184-8262687	4883	0.0216351	35.0383	11.082	0.00106244	0.0193251
AC121757.2		lncRNA	chr12:52298856-52306287	1643	0	0.519464	6.81232	0.00106786	0.0193678
CXADR	CXADR Ig-like cell adhesion molecule	protein_coding	chr21:17513043-17593579	6021	0.0241257	15.6275	9.80492	0.00107062	0.0193678
RTN1	reticulon 1	protein_coding	chr14:59595976-59870776	6019	0.0197458	7.79644	9.12709	0.00107142	0.0193678
CLMN	calmin	protein_coding	chr14:95181940-95319908	15703	0.0285925	5.18036	8.08889	0.00108262	0.0194686
PRKG2	protein kinase cGMP-dependent 2	protein_coding	chr4:81087370-81215117	5116	0	0.512894	8.19652	0.00108927	0.0195713
CCDC88C	coiled-coil domain containing 88C	protein_coding	chr14:91271323-91417844	12426	0.0138155	18.1138	10.8114	0.00109319	0.0195989
FAM171A1	family with sequence similarity 171 member A1	protein_coding	chr10:15211643-15371289	4182	0	8.40513	11.951	0.00110773	0.0196517
GLDC	glycine decarboxylase	protein_coding	chr9:6532464-6645783	8939	0	3.01723	10.3451	0.00110061	0.0196517
MUCL1	mucin like 1	protein_coding	chr12:54830518-54896008	3971	0	0.573245	8.03749	0.00110785	0.0196517
RAB25	RAB25, member RAS oncogene family	protein_coding	chr1:156061160-156070504	1689	0.0547299	21.8465	9.08748	0.00110646	0.0196517
SECISBP2	SECIS binding protein 2	protein_coding	chr9:89318500-89359663	9820	2.76886	21.8541	3.5676	0.00110673	0.0196517
VPS13B	vacuolar protein sorting 13 homolog B	protein_coding	chr8:99013266-99877580	16716	3.6	51.641	4.34642	0.00111097	0.0196736
ANO2	anoctamin 2	protein_coding	chr12:5531869-5946232	6255	0	0.619915	8.71304	0.0011125	0.0196839
H2AC4	H2A clustered histone 4	protein_coding	chr6:26033176-26033568	393	0.268815	61.3956	8.31972	0.00112121	0.0197999
NUP153	nucleoporin 153	protein_coding	chr6:17615035-17706834	6030	6.7911	47.9636	3.4228	0.00112189	0.0197999
MAGI1	membrane associated guanylate kinase, WW and PDZ domain containing 1	protein_coding	chr3:65353525-66038834	11649	0.182513	12.3564	6.67145	0.00113026	0.0198638
ATR	ATR serine/threonine kinase	protein_coding	chr3:142449007-142578733	27234	0.593507	5.57363	3.83272	0.00113538	0.0199202
TUBB8	tubulin beta 8 class VIII	protein_coding	chr10:46892-74163	2981	0.0088598	1.09707	7.02529	0.0011434	0.0200104
FLNB	filamin B	protein_coding	chr3:58008400-58172251	13952	11.056	100.492	3.72357	0.00115548	0.0201335
LINC00623	long intergenic non-protein coding RNA 623	lncRNA	chr1:120913184-121009291	2600	0.00507905	0.400839	6.14948	0.00115486	0.0201335
PDGFB	platelet derived growth factor subunit B	protein_coding	chr22:39223359-39244982	3992	0.006616	0.312649	5.84935	0.00115621	0.0201335
ANXA3	annexin A3	protein_coding	chr4:78551747-78610451	4895	0	5.30534	10.5724	0.00116143	0.0201739
SPEN	spen family transcriptional repressor	protein_coding	chr1:15836095-15940456	14336	3.72235	25.674	3.36057	0.00116529	0.0201987
ALDH3B2	aldehyde dehydrogenase 3 family member B2	protein_coding	chr11:67662160-67681224	3663	0	2.30834	9.09477	0.00117896	0.0203264
TCERG1	transcription elongation regulator 1	protein_coding	chr5:146447311-146511961	8714	5.41163	47.7311	3.72661	0.00118703	0.0204486
NF1	neurofibromin 1	protein_coding	chr17:31094927-31382116	27130	3.70952	18.518	2.92689	0.00118945	0.0204735
GON4L	gon-4 like	protein_coding	chr1:155749662-155859400	11967	3.16372	33.2403	3.9558	0.00119593	0.0205064
IRX2	iroquois homeobox 2	protein_coding	chr5:2745845-2751677	3399	0	4.27543	10.4995	0.00119675	0.0205064
TAS2R30	taste 2 receptor member 30	protein_coding	chr12:11132958-11134644	1687	0.0156556	14.9622	9.76287	0.00119875	0.0205152
AL355310.3		lncRNA	chr1:109539906-109543837	582	0	0.110253	4.04061	0.00120219	0.0205371
FAM120B	family with sequence similarity 120B	protein_coding	chr6:170290703-170407065	6029	6.90613	44.4093	3.28196	0.00120519	0.0205371
F3	coagulation factor III, tissue factor	protein_coding	chr1:94529173-94541759	2886	0.00457572	2.24779	8.33179	0.00121334	0.0206298
AL354993.2		lncRNA	chr20:53453058-53504314	542	0	0.383716	5.33742	0.00122699	0.0207831
AFDN	afadin, adherens junction formation factor	protein_coding	chr6:167826922-167972023	13720	6.06377	40.7305	3.32412	0.00123282	0.0207862
REN	renin	protein_coding	chr1:204154819-204190324	1749	0	0.404268	6.61526	0.00123746	0.0207862
SPRR1B	small proline rich protein 1B	protein_coding	chr1:153031203-153032900	619	0	0.131778	4.23884	0.00123223	0.0207862
TSHZ2	teashirt zinc finger homeobox 2	protein_coding	chr20:52972358-53495330	12630	0	1.10598	9.75831	0.0012398	0.0208086
BRAF	B-Raf proto-oncogene, serine/threonine kinase	protein_coding	chr7:140719327-140924928	23432	0.987935	8.90327	3.74166	0.0012755	0.021153
IGHG4	immunoglobulin heavy constant gamma 4 (G4m marker)	IG_C_gene	chr14:105620506-105626066	2740	0	0.911646	7.4663	0.00127274	0.021153
USP34	ubiquitin specific peptidase 34	protein_coding	chr2:61187463-61471087	18443	5.05438	29.2997	3.13661	0.00127684	0.0211585
ANXA8L1	annexin A8 like 1	protein_coding	chr10:46375627-46391784	2860	0	0.0551338	4.8937	0.00128323	0.0212325
KRT4	keratin 4	protein_coding	chr12:52806549-52814116	2877	0.0137701	0.723649	6.1009	0.00129891	0.0213314
MAP7	microtubule associated protein 7	protein_coding	chr6:136342281-136550819	5447	0.072731	38.9111	9.62263	0.00129737	0.0213314
NEK5	NIMA related kinase 5	protein_coding	chr13:52033611-52129092	7055	0.00561539	1.16296	7.89951	0.00129581	0.0213314
BCHE	butyrylcholinesterase	protein_coding	chr3:165772904-165837462	3072	0	0.452686	7.23366	0.0013176	0.0214428
PRB3	proline rich protein BstNI subfamily 3	protein_coding	chr12:11265924-11269805	1386	0	0.284324	5.75192	0.00132824	0.0215322
SPTBN5	spectrin beta, non-erythrocytic 5	protein_coding	chr15:41848146-41894053	12312	0.00321772	0.271878	6.67372	0.00133215	0.0215729
CBWD2	COBW domain containing 2	protein_coding	chr2:113437691-113496204	8411	1.29214	36.708	5.37703	0.00134303	0.0216877
H2BC21	H2B clustered histone 21	protein_coding	chr1:149884459-149886652	2194	2.04644	205.113	7.17512	0.00134742	0.021725
AC234644.2		lncRNA	chr7:130668852-130669395	544	0	0.237246	4.78371	0.00135204	0.0217659
H2AC8	H2A clustered histone 8	protein_coding	chr6:26216975-26217483	509	3.24301	607.924	8.10632	0.00137192	0.0219507
H3C7	H3 clustered histone 7	protein_coding	chr6:26250195-26250605	411	1.12456	277.615	8.51871	0.00137781	0.0219708
HSH2D	hematopoietic SH2 domain containing	protein_coding	chr19:16134028-16158575	3398	0.00388627	1.08496	7.10729	0.00137561	0.0219708
HSPA1A	heat shock protein family A (Hsp70) member 1A	protein_coding	chr6:31815543-31817946	2404	5.99852	171.415	5.37814	0.00137429	0.0219708
H2AC12	H2A clustered histone 12	protein_coding	chr6:27147129-27147515	387	0.614211	373.94	9.738	0.00138668	0.0220351
H2BC5	H2B clustered histone 5	protein_coding	chr6:26158146-26171349	871	7.06519	563.371	6.8378	0.00139754	0.0221571
RMRP	RNA component of mitochondrial RNA processing endoribonuclease	lncRNA	chr9:35657751-35658018	268	48.3382	4810.22	7.1092	0.00141425	0.0222996
SLAIN1	SLAIN motif family member 1	protein_coding	chr13:77697687-77764242	4300	0.00307105	9.32794	10.656	0.00143286	0.0224445
HECW2	HECT, C2 and WW domain containing E3 ubiquitin protein ligase 2	protein_coding	chr2:196189099-196593684	23675	0	0.486727	9.10409	0.00143846	0.0225154
TENM1	teneurin transmembrane protein 1	protein_coding	chrX:124375903-124963817	12896	0	0.19413	7.78011	0.00144275	0.0225319
MUC16	mucin 16, cell surface associated	protein_coding	chr19:8848844-8981342	43830	0	0.65618	10.4954	0.00144787	0.02254
KCND3	potassium voltage-gated channel subfamily D member 3	protein_coding	chr1:111770662-111989155	7863	0	3.26616	9.84644	0.00145154	0.0225679
ANAPC1	anaphase promoting complex subunit 1	protein_coding	chr2:111611639-111884690	13984	0.957552	12.7905	4.31995	0.00145701	0.0225739
BIRC6	baculoviral IAP repeat containing 6	protein_coding	chr2:32357028-32618899	17858	4.99219	35.0208	3.36089	0.00145529	0.0225739
LONRF2	LON peptidase N-terminal domain and ring finger 2	protein_coding	chr2:100271875-100322501	15117	0.00698844	1.41983	8.13547	0.00146165	0.0225739
LRRIQ1	leucine rich repeats and IQ motif containing 1	protein_coding	chr12:85036314-85264457	8793	0	9.2992	12.1357	0.00145841	0.0225739
RARS2	arginyl-tRNA synthetase 2, mitochondrial	protein_coding	chr6:87513938-87589987	2969	5.75546	72.5721	4.23362	0.00146272	0.0225739
CADM1	cell adhesion molecule 1	protein_coding	chr11:115169218-115504957	11017	0	9.3382	12.1184	0.00146489	0.0225739
ELP1	elongator acetyltransferase complex subunit 1	protein_coding	chr9:108867517-108934124	6056	6.64638	49.1624	3.45595	0.00147287	0.0225899
UBAP2L	ubiquitin associated protein 2 like	protein_coding	chr1:154220179-154271510	7503	17.6531	90.5861	2.96104	0.00147349	0.0225899
LINC00266-1	long intergenic non-protein coding RNA 266-1	lncRNA	chr20:64290385-64313132	1438	0	0.640836	6.5229	0.00147581	0.0226089
ITCH	itchy E3 ubiquitin protein ligase	protein_coding	chr20:34363241-34540748	10259	5.56463	28.6343	2.9658	0.00148454	0.0226927
EIF4G1	eukaryotic translation initiation factor 4 gamma 1	protein_coding	chr3:184314495-184335358	8257	21.7795	114.67	2.9753	0.00149351	0.0227799
SMARCA5	SWI/SNF related, matrix associated, actin dependent regulator of chromatin, subfamily a, member 5	protein_coding	chr4:143513702-143557486	8146	7.77969	43.2505	3.06446	0.00149934	0.0228221
KMT2E	lysine methyltransferase 2E (inactive)	protein_coding	chr7:105014190-105115019	9949	7.78607	52.0536	3.33708	0.00150487	0.0228697
PTK2	protein tyrosine kinase 2	protein_coding	chr8:140657900-141002216	13742	3.63243	35.1735	3.80752	0.00150956	0.0229076
DPYSL3	dihydropyrimidinase like 3	protein_coding	chr5:147390808-147510068	7179	0	11.1928	12.2029	0.00152877	0.0231486
FLNB-AS1	FLNB antisense RNA 1	lncRNA	chr3:58162547-58170636	3709	0	0.110692	5.93004	0.00153258	0.0231895
ZFC3H1	zinc finger C3H1-type containing	protein_coding	chr12:71609472-71667725	9559	3.29482	26.1618	3.56462	0.00154294	0.0232912
IGHG3	immunoglobulin heavy constant gamma 3 (G3m marker)	IG_C_gene	chr14:105764503-105771405	2894	0	0.186156	5.96024	0.00155688	0.0234216
PRKCZ	protein kinase C zeta	protein_coding	chr1:2050411-2185395	7695	0.00686447	5.28444	9.78091	0.00155967	0.0234407
ZMYM2	zinc finger MYM-type containing 2	protein_coding	chr13:19958670-20091829	13618	1.75421	27.6726	4.54203	0.00156264	0.0234407
F2RL1	F2R like trypsin receptor 1	protein_coding	chr5:76818933-76835315	2930	0	3.04384	9.10225	0.00157097	0.0235044
LINC01549	long intergenic non-protein coding RNA 1549	lncRNA	chr21:17438821-17450104	1702	0	0.0888875	4.92385	0.00158163	0.0236238
MGA	MAX dimerization protein MGA	protein_coding	chr15:41621224-41773081	17651	3.51778	16.9941	2.87954	0.00159408	0.0237009
TTLL10	tubulin tyrosine ligase like 10	protein_coding	chr1:1173880-1197936	3998	0	0.659671	7.66786	0.001597	0.0237009
MIA2	MIA SH3 domain ER export factor 2	protein_coding	chr14:39230231-39388513	10539	5.14363	27.1378	2.99664	0.00160833	0.0237926
DACH1	dachshund family transcription factor 1	protein_coding	chr13:71437966-71867204	5401	0	4.32596	10.1634	0.00161552	0.0238235
MKRN2OS	MKRN2 opposite strand	protein_coding	chr3:12514934-12561059	1829	0.00722008	1.224	6.77594	0.00161537	0.0238235
NBPF20	NBPF member 20	protein_coding	chr1:145289900-145405778	18995	0.305198	6.8292	5.08209	0.0016155	0.0238235
JMY	junction mediating and regulatory protein, p53 cofactor	protein_coding	chr5:79236131-79327211	9096	0.0174215	4.14966	8.42225	0.00163005	0.0239277
AC004540.2		lncRNA	chr7:26369310-26376701	2819	0	0.499297	6.81009	0.0016498	0.024104
C3orf52	chromosome 3 open reading frame 52	protein_coding	chr3:112086335-112131004	6021	0	0.716102	8.51361	0.00165184	0.024104
ABCA13	ATP binding cassette subfamily A member 13	protein_coding	chr7:48171458-48647497	19075	0	0.0770721	7.06017	0.00166231	0.0241798
EPPK1	epiplakin 1	protein_coding	chr8:143857324-143878467	16005	0.00247526	28.5188	13.3664	0.00166894	0.0242296
SMG1	SMG1 nonsense mediated mRNA decay associated PI3K related kinase	protein_coding	chr16:18804853-18926454	25988	3.82324	34.1597	3.66887	0.00167286	0.0242582
CREBBP	CREB binding protein	protein_coding	chr16:3725054-3880713	15479	8.40499	57.4772	3.32859	0.00167984	0.0243088
UMODL1	uromodulin like 1	protein_coding	chr21:42062959-42143453	7278	0	0.134409	6.7315	0.00168233	0.0243112
EDAR	ectodysplasin A receptor	protein_coding	chr2:108894471-108989372	4426	0	0.392372	7.20061	0.00168796	0.024342
ASH1L	ASH1 like histone lysine methyltransferase	protein_coding	chr1:155335268-155562807	13381	4.29987	45.8454	3.95261	0.00170172	0.0244057
UBR3	ubiquitin protein ligase E3 component n-recognin 3	protein_coding	chr2:169827454-170084131	10067	2.54351	22.9034	3.75758	0.00171718	0.02456
BAZ2A	bromodomain adjacent to zinc finger domain 2A	protein_coding	chr12:56595596-56636816	10918	5.30616	46.4776	3.7089	0.00172778	0.0246093
SLC5A9	solute carrier family 5 member 9	protein_coding	chr1:48222685-48248644	4535	0	0.0442514	5.176	0.00172615	0.0246093
TAS2R3	taste 2 receptor member 3	protein_coding	chr7:141764097-141765197	1101	0.0239883	1.29213	5.94393	0.00172893	0.0246093
TTN-AS1	TTN antisense RNA 1	lncRNA	chr2:178521183-178779963	25511	0.00517641	2.47223	9.32567	0.00173005	0.0246093
KDM5A	lysine demethylase 5A	protein_coding	chr12:280057-389320	12029	2.49422	29.9762	4.12398	0.0017327	0.0246135
CHD1	chromodomain helicase DNA binding protein 1	protein_coding	chr5:98853985-98928957	10437	2.76333	18.7535	3.36248	0.00173987	0.024647
ZNF808	zinc finger protein 808	protein_coding	chr19:52527652-52564464	5008	1.25252	30.2726	5.17043	0.00173867	0.024647
GPR37	G protein-coupled receptor 37	protein_coding	chr7:124743885-124765792	5298	0.00249255	0.14163	5.6495	0.00174886	0.0246587
PLGLB2	plasminogen like B2	protein_coding	chr2:87748087-87759476	4036	0.00327194	0.220607	5.85054	0.00176652	0.0247905
CDSN	corneodesmosin	protein_coding	chr6:31115087-31120446	2555	0	0.204228	6.06915	0.00177827	0.0248934
BSPRY	B-box and SPRY domain containing	protein_coding	chr9:113349541-113371233	2339	0.0338748	10.5936	8.61979	0.00179179	0.0249942
NPIPB4	nuclear pore complex interacting protein family member B4	protein_coding	chr16:21834569-21880827	7773	0.781493	31.3385	5.86066	0.00179395	0.0250076
RIMS1	regulating synaptic membrane exocytosis 1	protein_coding	chr6:71886703-72403143	12788	0	2.47298	10.6864	0.0017985	0.0250183
S100A9	S100 calcium binding protein A9	protein_coding	chr1:153357854-153361023	573	0	0.357678	4.98986	0.0017995	0.0250183
RASA1	RAS p21 protein activator 1	protein_coding	chr5:87267883-87391931	5237	4.06984	32.6652	3.60777	0.00181847	0.0251647
IGKV1-16	immunoglobulin kappa variable 1-16	IG_V_gene	chr2:89099859-89100361	378	0	0.166782	3.97305	0.00182376	0.0251904
MACROH2A2	macroH2A.2 histone	protein_coding	chr10:70052846-70112282	1932	0.0341758	20.6586	9.56015	0.0018254	0.025194
LRATD1	LRAT domain containing 1	protein_coding	chr2:14632700-14650814	8365	0	1.17273	9.31203	0.00182785	0.0252111
NPIPB12	nuclear pore complex interacting protein family member B12	protein_coding	chr16:29483642-29505999	4331	0.42687	62.6439	7.74055	0.00184399	0.0253001
CCDC68	coiled-coil domain containing 68	protein_coding	chr18:54901509-54959461	5133	0	0.669217	8.22085	0.00185103	0.0253136
PLA2G4E	phospholipase A2 group IVE	protein_coding	chr15:41981582-42051190	5823	0	0.365268	7.61566	0.00184876	0.0253136
RALGAPA1	Ral GTPase activating protein catalytic subunit alpha 1	protein_coding	chr14:35538352-35809304	14258	2.03853	12.3976	3.1886	0.00184936	0.0253136
SMARCAD1	SWI/SNF-related, matrix-associated actin-dependent regulator of chromatin, subfamily a, containing DEAD/H box 1	protein_coding	chr4:94207611-94291292	6313	3.35106	29.0489	3.702	0.00185529	0.0253552
VPS13C	vacuolar protein sorting 13 homolog C	protein_coding	chr15:61852389-62060473	19703	4.04349	26.5371	3.26777	0.00188473	0.0256235
CCNL1	cyclin L1	protein_coding	chr3:157146508-157160760	8729	3.29193	22.9835	3.37784	0.00190341	0.0256518
DCBLD1	discoidin, CUB and LCCL domain containing 1	protein_coding	chr6:117453817-117569858	6819	0.0135561	3.58708	8.44812	0.00189113	0.0256518
JMJD1C	jumonji domain containing 1C	protein_coding	chr10:63167221-63521850	11162	4.29576	37.6547	3.69835	0.00189898	0.0256518
NRXN3	neurexin 3	protein_coding	chr14:78170373-79868290	15533	0	0.185621	7.63105	0.00189658	0.0256518
PTTG2	pituitary tumor-transforming 2	protein_coding	chr4:37960398-37961128	731	0	0.969905	6.40175	0.00189727	0.0256518
DSPP	dentin sialophosphoprotein	protein_coding	chr4:87608529-87616873	4331	0	0.144692	6.25693	0.00191159	0.0257044
H2AC15	H2A clustered histone 15	protein_coding	chr6:27837947-27838339	393	0.436824	95.181	8.25149	0.00191528	0.0257374
AC008121.4		lncRNA	chr12:50953924-50954356	433	0	0.0986638	3.41487	0.00193151	0.0258678
GP2	glycoprotein 2	protein_coding	chr16:20309572-20327808	4048	0	2.30933	9.0623	0.00194951	0.0259802
STIL	STIL centriolar assembly protein	protein_coding	chr1:47250139-47314147	7291	5.10399	25.2334	2.91044	0.00194885	0.0259802
ABCA2	ATP binding cassette subfamily A member 2	protein_coding	chr9:137007234-137028922	11507	3.50365	20.0465	3.11227	0.00195892	0.0260391
MMP3	matrix metallopeptidase 3	protein_coding	chr11:102835801-102843609	1854	0	0.07851	4.60188	0.00196373	0.0260763
STK39	serine/threonine kinase 39	protein_coding	chr2:167954020-168247595	3701	4.23177	35.4995	3.67435	0.00196829	0.0260808
H1-2	H1.2 linker histone, cluster member	protein_coding	chr6:26055787-26056428	642	47.0421	668.781	4.33169	0.0019849	0.0262675
MYO1D	myosin ID	protein_coding	chr17:32492522-32877177	8188	0.0145151	24.3122	11.1326	0.00198704	0.0262792
LARS1	leucyl-tRNA synthetase 1	protein_coding	chr5:146113034-146182650	8112	12.2581	50.373	2.64834	0.00199195	0.0262838
HUWE1	HECT, UBA and WWE domain containing E3 ubiquitin protein ligase 1	protein_coding	chrX:53532096-53686728	17379	12.7071	90.7675	3.38954	0.00199984	0.0263152
LCK	LCK proto-oncogene, Src family tyrosine kinase	protein_coding	chr1:32251239-32286165	3339	0	1.78039	8.64336	0.00201487	0.0264298
UBR5	ubiquitin protein ligase E3 component n-recognin 5	protein_coding	chr8:102252273-102412759	13742	8.41706	65.7414	3.47955	0.00202017	0.026468
TMC7	transmembrane channel like 7	protein_coding	chr16:18983934-19063942	5638	0.00936895	1.53858	7.52037	0.00206104	0.0268333
PCF11	PCF11 cleavage and polyadenylation factor subunit	protein_coding	chr11:83156988-83187451	9951	5.44491	23.6595	2.72082	0.00206337	0.0268469
ADGRL2	adhesion G protein-coupled receptor L2	protein_coding	chr1:81306160-81992436	7754	0.00340612	19.8599	12.2395	0.00206687	0.0268757
AC009119.1		lncRNA	chr16:83789967-83807834	5033	0	0.153711	6.58908	0.00208061	0.0269873
RALGAPB	Ral GTPase activating protein non-catalytic subunit beta	protein_coding	chr20:38472816-38578859	12631	2.76845	18.0417	3.28691	0.00208487	0.0270189
H2BC15	H2B clustered histone 15	protein_coding	chr6:27837760-27865798	5477	0.515973	30.6777	6.44371	0.00209497	0.0270563
PLIN5	perilipin 5	protein_coding	chr19:4522531-4535224	4815	0	0.0785201	5.77824	0.00209428	0.0270563
ERCC6	ERCC excision repair 6, chromatin remodeling factor	protein_coding	chr10:49454470-49539538	17716	0.489729	8.08196	4.63176	0.0021038	0.027082
HNRNPA1	heterogeneous nuclear ribonucleoprotein A1	protein_coding	chr12:54280193-54287088	5093	125.023	516.014	2.63873	0.00210736	0.027082
SCEL	sciellin	protein_coding	chr13:77535674-77645263	4205	0	0.0592442	5.26436	0.00210333	0.027082
SPINK5	serine peptidase inhibitor Kazal type 5	protein_coding	chr5:148025683-148137289	4381	0	12.5328	11.4978	0.00210683	0.027082
ASTL	astacin like metalloendopeptidase	protein_coding	chr2:96123850-96138436	1654	0	0.0437339	3.87532	0.00212298	0.0271599
RAB19	RAB19, member RAS oncogene family	protein_coding	chr7:140404058-140427974	2706	0.0292806	3.63774	7.3879	0.00212512	0.0271599
TEKT4	tektin 4	protein_coding	chr2:94871430-94876823	2215	0.00596187	0.409365	5.69653	0.00214723	0.0273906
TRIP11	thyroid hormone receptor interactor 11	protein_coding	chr14:91965991-92040896	10372	2.22299	36.8513	4.54941	0.00217014	0.0275951
EHMT1	euchromatic histone lysine methyltransferase 1	protein_coding	chr9:137618992-137870016	22188	2.31341	13.2256	3.10876	0.00217346	0.0276028
AC215522.2		lncRNA	chr7:19018-35489	1556	0	0.200417	5.39844	0.00217739	0.0276251
GOLGA6C	golgin A6 family member C	protein_coding	chr15:75258599-75270199	2082	0	0.0684204	4.59649	0.0021916	0.0276302
APC	APC regulator of WNT signaling pathway	protein_coding	chr5:112707498-112846239	12440	2.36405	17.6026	3.48442	0.00221267	0.0277189
ATP8A2	ATPase phospholipid transporting 8A2	protein_coding	chr13:25371974-26025851	10512	0	5.05752	11.4482	0.00222508	0.0277189
CALR3	calreticulin 3	protein_coding	chr19:16479057-16496192	1460	0	0.102457	4.67991	0.00222722	0.0277189
HCAR2	hydroxycarboxylic acid receptor 2	protein_coding	chr12:122701293-122703357	2065	0	0.0858546	4.87693	0.00221722	0.0277189
NPIPB11	nuclear pore complex interacting protein family member B11	protein_coding	chr16:29381354-29404029	4398	0.29726	21.1756	6.7139	0.00220783	0.0277189
OCLN	occludin	protein_coding	chr5:69492292-69558104	6761	0.0175787	24.3225	10.7615	0.00221645	0.0277189
SLC26A5	solute carrier family 26 member 5	protein_coding	chr7:103352730-103446207	3407	0	3.10656	9.74124	0.00221687	0.0277189
SPTLC1	serine palmitoyltransferase long chain base subunit 1	protein_coding	chr9:92000087-92115413	6513	4.29033	22.7924	3.00792	0.00222336	0.0277189
CFAP221	cilia and flagella associated protein 221	protein_coding	chr2:119544432-119662251	9655	0	0.235321	7.20198	0.00223426	0.0277739
HNF1B	HNF1 homeobox B	protein_coding	chr17:37686431-37745105	5821	0	0.773449	8.32773	0.00225128	0.027902
SHISA2	shisa family member 2	protein_coding	chr13:26044597-26051031	2860	0	1.1183	7.39802	0.00225001	0.027902
SOWAHB	sosondowah ankyrin repeat domain family member B	protein_coding	chr4:76894152-76898144	3993	0.0165359	0.890118	6.17754	0.00225505	0.0279321
RBM25	RNA binding motif protein 25	protein_coding	chr14:73058532-73123899	11764	8.06768	43.8925	3.03403	0.00225732	0.0279437
CXCL1	C-X-C motif chemokine ligand 1	protein_coding	chr4:73869393-73871308	1362	0	0.31161	5.65918	0.00227194	0.028025
MON2	MON2 homolog, regulator of endosome-to-Golgi trafficking	protein_coding	chr12:62466817-62600476	16014	2.50438	18.1349	3.43866	0.00226955	0.028025
UBR4	ubiquitin protein ligase E3 component n-recognin 4	protein_coding	chr1:19074510-19210266	24661	5.88013	30.1356	2.94591	0.00228105	0.0281043
FAM169A	family with sequence similarity 169 member A	protein_coding	chr5:74777574-74866966	6875	0.00384161	1.85538	8.46107	0.00228988	0.0281467
KSR2	kinase suppressor of ras 2	protein_coding	chr12:117453012-117968990	18301	0.00144315	0.976397	9.05487	0.00230359	0.0282191
TSPAN12	tetraspanin 12	protein_coding	chr7:120787320-120858402	3309	0.00798159	4.68019	8.80628	0.00230556	0.0282232
KLK11	kallikrein related peptidase 11	protein_coding	chr19:51022216-51028039	3113	0	0.585136	7.31565	0.00233187	0.0283625
RICTOR	RPTOR independent companion of MTOR complex 2	protein_coding	chr5:38937920-39074399	13540	1.65215	14.7479	3.70304	0.00232799	0.0283625
MS4A18	membrane spanning 4-domains A18	protein_coding	chr11:60729304-60744212	1433	0	0.181357	5.29316	0.00233918	0.0284348
AC010680.5		lncRNA	chr2:178644717-178645179	463	0	0.183802	4.11631	0.00234992	0.0285143
CNGB1	cyclic nucleotide gated channel subunit beta 1	protein_coding	chr16:57882340-57971128	7310	0	0.0767227	5.88008	0.00235117	0.0285143
SERPINB5	serpin family B member 5	protein_coding	chr18:63476958-63505085	3742	0	0.345004	6.56991	0.00234913	0.0285143
ORM2	orosomucoid 2	protein_coding	chr9:114329869-114333256	764	0	30.5655	10.4134	0.00235346	0.0285255
RC3H1	ring finger and CCCH-type domains 1	protein_coding	chr1:173931084-174022357	11698	1.96424	13.1941	3.33	0.00238571	0.0288494
MSMB	microseminoprotein beta	protein_coding	chr10:46033307-46048180	926	0	29.2413	10.8675	0.00240746	0.0289495
PLA2G10	phospholipase A2 group X	protein_coding	chr16:14672545-14694669	1116	0	0.0852768	4.21962	0.00240546	0.0289495
SON	SON DNA and RNA binding protein	protein_coding	chr21:33543038-33577481	12752	22.1435	93.2486	2.66212	0.00240431	0.0289495
WDR93	WD repeat domain 93	protein_coding	chr15:89690811-89743638	4054	0.00325741	0.165937	5.46345	0.00240638	0.0289495
COG5	component of oligomeric golgi complex 5	protein_coding	chr7:107201555-107564514	8467	4.0894	29.3988	3.4294	0.00241679	0.0290404
CSDE1	cold shock domain containing E1	protein_coding	chr1:114716913-114758676	5778	32.2391	130.116	2.61338	0.00242818	0.0291437
SKAP1	src kinase associated phosphoprotein 1	protein_coding	chr17:48133442-48430275	2646	0	1.36128	7.49102	0.00243364	0.0291758
BTAF1	B-TFIID TATA-box binding protein associated factor 1	protein_coding	chr10:91923770-92030325	7581	5.825	43.7769	3.4508	0.00244547	0.0292672
ABCA5	ATP binding cassette subfamily A member 5	protein_coding	chr17:69244311-69327244	13158	0.00301084	5.23043	10.8445	0.00244991	0.0292868
PNISR	PNN interacting serine and arginine rich protein	protein_coding	chr6:99398050-99425331	10871	5.79192	28.0347	2.87204	0.00245567	0.0293389
ANKRD36	ankyrin repeat domain 36	protein_coding	chr2:97113218-97264434	11132	0.358253	53.6586	7.69751	0.00246245	0.0293776
AL627309.1		lncRNA	chr1:89295-133723	3726	0	0.139191	5.70765	0.00246905	0.0293979
CDK12	cyclin dependent kinase 12	protein_coding	chr17:39461486-39564907	12196	4.36575	22.3294	2.9433	0.00248093	0.0294164
COBLL1	cordon-bleu WH2 repeat protein like 1	protein_coding	chr2:164653624-164843679	17178	0.920959	22.988	5.15373	0.00248056	0.0294164
KIF1B	kinesin family member 1B	protein_coding	chr1:10210805-10381603	17720	3.04428	23.506	3.52206	0.00248891	0.0294164
RPS6KA3	ribosomal protein S6 kinase A3	protein_coding	chrX:20149911-20267519	9801	1.97389	12.3604	3.23094	0.00248027	0.0294164
SHANK1	SH3 and multiple ankyrin repeat domains 1	protein_coding	chr19:50661827-50719450	7567	0	0.0515724	5.56629	0.00249369	0.0294562
LRG1	leucine rich alpha-2-glycoprotein 1	protein_coding	chr19:4536402-4540036	2702	0	1.01691	7.97494	0.00250089	0.0295004
SOX2	SRY-box transcription factor 2	protein_coding	chr3:181711925-181714436	2512	0	9.65695	10.2879	0.00250308	0.0295004
CEACAM5	CEA cell adhesion molecule 5	protein_coding	chr19:41708585-41730433	3986	0	10.7449	10.9182	0.00251407	0.0295714
H2BC17	H2B clustered histone 17	protein_coding	chr6:27893463-27893843	381	1.31709	437.592	8.86635	0.00251219	0.0295714
COL28A1	collagen type XXVIII alpha 1 chain	protein_coding	chr7:7356203-7535873	6639	0.00198908	1.757	8.64657	0.00252783	0.0296182
ADGRG6	adhesion G protein-coupled receptor G6	protein_coding	chr6:142301854-142446266	8473	0	1.74558	9.2039	0.00253643	0.029635
PCDHB13	protocadherin beta 13	protein_coding	chr5:141213919-141218979	5061	0.140901	12.7344	7.05121	0.00253789	0.029635
SCAPER	S-phase cyclin A associated protein in the ER	protein_coding	chr15:76347904-76905444	11610	1.01004	10.806	4.01005	0.0025405	0.029635
OR51E1	olfactory receptor family 51 subfamily E member 1	protein_coding	chr11:4643420-4655488	3612	0	7.30631	10.4051	0.00254419	0.0296506
GALNT3	polypeptide N-acetylgalactosaminyltransferase 3	protein_coding	chr2:165747588-165794659	4589	0.823008	16.9697	4.96785	0.002564	0.0296664
JUP	junction plakoglobin	protein_coding	chr17:41754604-41786931	4942	0.614584	46.1412	6.76627	0.00255813	0.0296664
PPID	peptidylprolyl isomerase D	protein_coding	chr4:158709127-158723396	2516	4.08343	40.9983	3.9209	0.00256133	0.0296664
RABGAP1	RAB GTPase activating protein 1	protein_coding	chr9:122940833-123104866	9151	5.06518	26.064	2.93467	0.00255608	0.0296664
RERE	arginine-glutamic acid dipeptide repeats	protein_coding	chr1:8352397-8848921	14112	2.81478	25.254	3.71644	0.00256293	0.0296664
H2AC16	H2A clustered histone 16	protein_coding	chr6:27865355-27865747	393	0.672037	602.849	10.2524	0.00256727	0.0296764
NBN	nibrin	protein_coding	chr8:89933336-90003228	6156	10.878	40.9041	2.52107	0.00257566	0.0297025
ANP32B	acidic nuclear phosphoprotein 32 family member B	protein_coding	chr9:97983341-98015943	1870	63.9091	308.381	2.86766	0.00258107	0.0297037
ARID2	AT-rich interaction domain 2	protein_coding	chr12:45729706-45908040	12086	3.25058	18.977	3.12104	0.00258811	0.0297037
VAX2	ventral anterior homeobox 2	protein_coding	chr2:70900576-70965373	2975	0	0.12834	5.76066	0.00258998	0.0297037
RNF20	ring finger protein 20	protein_coding	chr9:101533853-101563344	4692	9.20053	44.9992	2.88381	0.00259233	0.0297118
KIF1A	kinesin family member 1A	protein_coding	chr2:240713761-240821036	16695	0	5.02196	12.0615	0.00260277	0.029785
IGLV2-14	immunoglobulin lambda variable 2-14	IG_V_gene	chr22:22758700-22759218	402	0	0.167477	3.95573	0.00260514	0.0297853
MAGI3	membrane associated guanylate kinase, WW and PDZ domain containing 3	protein_coding	chr1:113390515-113685923	8414	1.27755	12.68	3.91262	0.00260699	0.0297853
LRFN1	leucine rich repeat and fibronectin type III domain containing 1	protein_coding	chr19:39306568-39315336	3381	0.00781161	0.404759	5.7368	0.0026159	0.0298324
H1-6	H1.6 linker histone, cluster member	protein_coding	chr6:26107419-26108136	718	0.0183921	2.68212	6.4214	0.00262255	0.0298805
H2BC4	H2B clustered histone 4	protein_coding	chr6:26114873-26123926	834	0.855035	777.738	10.3196	0.00262493	0.0298913
PCDHB15	protocadherin beta 15	protein_coding	chr5:141245395-141249365	3971	0.019953	1.98175	6.88568	0.00265906	0.0301821
SCAF8	SR-related CTD associated factor 8	protein_coding	chr6:154733325-154834244	5481	7.14607	34.5973	2.87173	0.0026605	0.0301821
BCL11A	BAF chromatin remodeling complex subunit BCL11A	protein_coding	chr2:60450520-60554467	24514	0	0.151074	7.99273	0.00266452	0.0301941
RC3H2	ring finger and CCCH-type domains 2	protein_coding	chr9:122844556-122905359	11563	4.05999	21.17	2.95312	0.00267794	0.0302434
AGAP4	ArfGAP with GTPase domain, ankyrin repeat and PH domain 4	protein_coding	chr10:45825594-45853875	3474	1.29623	41.8715	5.54753	0.00269385	0.0303753
ZNF638	zinc finger protein 638	protein_coding	chr2:71276561-71435069	12474	6.03957	30.2152	2.91879	0.00269511	0.0303753
GPR152	G protein-coupled receptor 152	protein_coding	chr11:67451301-67452729	1429	0	0.121639	4.84905	0.00271757	0.0305302
TBC1D8	TBC1 domain family member 8	protein_coding	chr2:101007617-101252866	6030	2.76813	20.9929	3.51901	0.00272299	0.0305747
MUC6	mucin 6, oligomeric mucus/gel-forming	protein_coding	chr11:1012823-1036718	8438	0	401.98	18.0812	0.00272868	0.0306057
FOXN1	forkhead box N1	protein_coding	chr17:28506243-28538896	3637	0	0.0835736	5.61138	0.00273894	0.0306714
KDM3A	lysine demethylase 3A	protein_coding	chr2:86440647-86492716	13299	2.9253	16.7315	3.07759	0.00274702	0.0306984
PCED1B	PC-esterase domain containing 1B	protein_coding	chr12:47079603-47236662	2618	0	0.251899	6.23489	0.00274722	0.0306984
IGKV3-20	immunoglobulin kappa variable 3-20	IG_V_gene	chr2:89142574-89143160	400	0	0.15196	3.86087	0.00275475	0.0307256
MEGF10	multiple EGF like domains 10	protein_coding	chr5:127290796-127465737	9042	0	0.0464226	5.69065	0.00278081	0.0308264
SCAF4	SR-related CTD associated factor 4	protein_coding	chr21:31671000-31732118	5977	7.29983	45.0714	3.18564	0.00277722	0.0308264
UBE3A	ubiquitin protein ligase E3A	protein_coding	chr15:25333728-25439051	12808	7.28738	29.3877	2.59428	0.00277853	0.0308264
ATAD2B	ATPase family AAA domain containing 2B	protein_coding	chr2:23748664-23927123	10501	0.831241	7.51714	3.7816	0.00278711	0.0308594
XRN1	5'-3' exoribonuclease 1	protein_coding	chr3:142306607-142448062	11982	5.64944	26.9264	2.81683	0.00279643	0.0309175
ANK2	ankyrin 2	protein_coding	chr4:112818032-113384221	20380	0	3.38948	11.682	0.002837	0.0311519
MACF1	microtubule actin crosslinking factor 1	protein_coding	chr1:39081316-39487177	42810	3.16149	25.3722	3.52345	0.00283315	0.0311519
TUBB4B	tubulin beta 4B class IVb	protein_coding	chr9:137241287-137243707	2037	62.7668	406.81	3.25131	0.00284297	0.031201
NR5A2	nuclear receptor subfamily 5 group A member 2	protein_coding	chr1:200027614-200177420	7543	0	0.445017	7.42915	0.0028472	0.031231
TRGV9	T cell receptor gamma variable 9	TR_V_gene	chr7:38317017-38318861	1735	0	9.58547	9.79241	0.00285334	0.0312406
CPD	carboxypeptidase D	protein_coding	chr17:30378927-30469989	12510	2.88284	18.1693	3.24475	0.00286144	0.0312724
TBX4	T-box transcription factor 4	protein_coding	chr17:61452404-61485110	3996	0	0.940898	7.22127	0.00286062	0.0312724
H4C12	H4 clustered histone 12	protein_coding	chr6:27831216-27831527	312	0	35.9553	8.78096	0.0028635	0.0312785
KRT81	keratin 81	protein_coding	chr12:52285913-52291534	1929	0	0.337663	5.94611	0.00287	0.0312845
TDRD5	tudor domain containing 5	protein_coding	chr1:179591613-179691272	4090	0.00322874	1.74623	8.14155	0.00287004	0.0312845
MAB21L3	mab-21 like 3	protein_coding	chr1:116111755-116135240	3256	0	1.56246	8.4647	0.00288005	0.0313465
PHIP	pleckstrin homology domain interacting protein	protein_coding	chr6:78934419-79078254	14718	6.42152	22.5279	2.4214	0.00288173	0.0313465
CEP70	centrosomal protein 70	protein_coding	chr3:138494344-138594538	4409	5.02883	25.494	2.95006	0.00288331	0.0313473
NUP214	nucleoporin 214	protein_coding	chr9:131125586-131234663	13213	3.54699	34.2726	3.75935	0.00289331	0.0314071
PCDHB11	protocadherin beta 11	protein_coding	chr5:141199610-141203779	4170	0.0696695	10.7531	7.81266	0.00289948	0.0314305
ADIG	adipogenin	protein_coding	chr20:38581195-38588463	1033	0	0.123006	4.56163	0.00291244	0.0314477
PLEK2	pleckstrin 2	protein_coding	chr14:67386984-67412167	1569	0.100998	7.4177	6.73308	0.00291248	0.0314477
KDM6A	lysine demethylase 6A	protein_coding	chrX:44873177-45112602	7139	3.51642	33.4561	3.77999	0.00292615	0.031518
MFSD6L	major facilitator superfamily domain containing 6 like	protein_coding	chr17:8797110-8799365	2256	0	0.066555	4.71197	0.00293659	0.0315816
WDR36	WD repeat domain 36	protein_coding	chr5:111091716-111130502	7656	5.16941	21.4256	2.66024	0.00295642	0.0316645
PRPF8	pre-mRNA processing factor 8	protein_coding	chr17:1650629-1684867	11340	24.0879	126.568	2.95901	0.00295944	0.0316805
GPRIN2	G protein regulated inducer of neurite outgrowth 2	protein_coding	chr10:46549044-46555530	1968	0	0.104543	5.0677	0.00296407	0.0316976
AREG	amphiregulin	protein_coding	chr4:74445136-74455005	1642	0	0.758432	6.59302	0.00297669	0.0318164
INVS	inversin	protein_coding	chr9:100099243-100302175	7131	1.00185	14.6068	4.41744	0.00298144	0.0318508
HIPK2	homeodomain interacting protein kinase 2	protein_coding	chr7:139561570-139777998	15622	0.552837	25.1422	6.00063	0.00298759	0.0319002
TRPS1	transcriptional repressor GATA binding 1	protein_coding	chr8:115408496-115809673	11072	0.0011927	4.39864	10.4858	0.00300003	0.031984
ZNF594	zinc finger protein 594	protein_coding	chr17:5179535-5191868	5300	0.981694	23.0584	5.09026	0.00300003	0.031984
RFPL2	ret finger protein like 2	protein_coding	chr22:32190435-32205001	2935	0	0.164861	5.77016	0.0030097	0.0320036
OR51D1	olfactory receptor family 51 subfamily D member 1	protein_coding	chr11:4637477-4643060	3623	0	0.29486	6.58453	0.00301647	0.0320449
MED13L	mediator complex subunit 13L	protein_coding	chr12:115953872-116277719	37364	2.38211	21.0406	3.64355	0.00303346	0.0321436
UBN2	ubinuclein 2	protein_coding	chr7:139230356-139308236	16634	1.10509	11.0223	3.8707	0.00304819	0.0321978
EDN1	endothelin 1	protein_coding	chr6:12290361-12297194	2035	0	2.24216	7.87529	0.00305669	0.0322424
SETD2	SET domain containing 2, histone lysine methyltransferase	protein_coding	chr3:47016429-47163967	10099	12.1987	43.6758	2.4425	0.00307562	0.0323606
RPS4X	ribosomal protein S4 X-linked	protein_coding	chrX:72255679-72277248	2930	87.2196	439.942	2.89122	0.0030874	0.0324192
PARG	poly(ADP-ribose) glycohydrolase	protein_coding	chr10:49818279-49970203	5129	5.90889	31.8707	3.01311	0.00311363	0.0325801
USP9X	ubiquitin specific peptidase 9 X-linked	protein_coding	chrX:41085445-41236579	14152	9.89575	45.868	2.79654	0.00312628	0.032647
AC093752.3		lncRNA	chr4:119409333-119410233	901	0.0439696	4.31053	6.44071	0.00313074	0.032661
PHF14	PHD finger protein 14	protein_coding	chr7:10973336-11169630	14051	3.20388	14.6932	2.79418	0.00313887	0.0327131
KNTC1	kinetochore associated 1	protein_coding	chr12:122527246-122626396	11325	4.83911	27.5224	3.08153	0.0031644	0.0328126
TAB2	TGF-beta activated kinase 1 (MAP3K7) binding protein 2	protein_coding	chr6:149218641-149411613	5922	15.5559	102.64	3.27226	0.00315915	0.0328126
TMEM176B	transmembrane protein 176B	protein_coding	chr7:150791285-150801360	1979	0	0.910258	6.90618	0.00316408	0.0328126
ZNF845	zinc finger protein 845	protein_coding	chr19:53333749-53356906	6450	0.990927	14.9316	4.48784	0.00316569	0.0328126
ST7-OT4	ST7 overlapping transcript 4	lncRNA	chr7:116953899-117098806	2664	0.0297422	1.17192	5.79699	0.00318708	0.0328875
H2BC6	H2B clustered histone 6	protein_coding	chr6:26172059-26184655	2585	0.689651	60.7582	6.99598	0.00319373	0.0329037
URI1	URI1 prefoldin like chaperone	protein_coding	chr19:29923644-30016612	5448	6.82092	33.9631	2.9084	0.00319541	0.0329037
IFNGR2	interferon gamma receptor 2	protein_coding	chr21:33402896-33479348	2960	7.76271	40.4406	2.96901	0.00320074	0.0329309
GOLGA6L10	golgin A6 family like 10	protein_coding	chr15:82339993-82349475	4720	0.324543	10.8562	5.65999	0.003213	0.0330083
MECOM	MDS1 and EVI1 complex locus	protein_coding	chr3:169083499-169663775	9260	0	0.219932	7.3213	0.00324902	0.0331664
TSPAN15	tetraspanin 15	protein_coding	chr10:69451465-69507666	2651	0.239104	18.6163	6.86459	0.00325064	0.0331667
SMURF2	SMAD specific E3 ubiquitin protein ligase 2	protein_coding	chr17:64542282-64662307	7213	1.45731	18.7569	4.25171	0.00326728	0.0332877
H2AC13	H2A clustered histone 13	protein_coding	chr6:27808199-27808701	503	0.735099	408.486	9.5767	0.00326947	0.0332938
PROX1	prospero homeobox 1	protein_coding	chr1:213983181-214041510	8936	0	6.07683	10.0102	0.00327205	0.0333039
PDE9A	phosphodiesterase 9A	protein_coding	chr21:42653621-42775509	5281	0.00500115	35.5569	12.1631	0.00328313	0.0333516
SLITRK4	SLIT and NTRK like family member 4	protein_coding	chrX:143622790-143636101	9238	0	0.618439	8.66531	0.00327962	0.0333516
RPN2	ribophorin II	protein_coding	chr20:37178410-37241619	2700	64.8245	330.267	2.92696	0.00330031	0.0334773
PAPOLA	poly(A) polymerase alpha	protein_coding	chr14:96501433-96567111	13607	6.20729	24.6578	2.58968	0.00330574	0.0334924
SETD5	SET domain containing 5	protein_coding	chr3:9397615-9479240	12378	6.24857	31.8229	2.8963	0.00330981	0.0334924
ZNF750	zinc finger protein 750	protein_coding	chr17:82829434-82840022	3158	0	17.8614	11.1148	0.00330761	0.0334924
ACP4	acid phosphatase 4	protein_coding	chr19:50790415-50795219	1342	0	0.0848178	4.31194	0.00331826	0.0335616
ARID1A	AT-rich interaction domain 1A	protein_coding	chr1:26693236-26782104	15939	6.48719	25.5166	2.55423	0.00332424	0.0336059
NKX2-1	NK2 homeobox 1	protein_coding	chr14:36516392-36521149	3165	0	7.44911	9.56335	0.00333344	0.0336338
PRPF4B	pre-mRNA processing factor 4B	protein_coding	chr6:4021267-4064983	8429	5.90011	33.0053	3.0465	0.0033321	0.0336338
ADGRG3	adhesion G protein-coupled receptor G3	protein_coding	chr16:57668277-57689378	3240	0	0.0590019	4.92539	0.00335256	0.0337106
NPIPA3	nuclear pore complex interacting protein family member A3	protein_coding	chr16:14708944-14726338	1473	0	0.11227	4.75268	0.00334575	0.0337106
NPIPB13	nuclear pore complex interacting protein family, member B13	protein_coding	chr16:30222937-30254510	5202	0.13962	11.8596	6.97664	0.00334912	0.0337106
RALGPS2	Ral GEF with PH domain and SH3 binding motif 2	protein_coding	chr1:178725147-178921841	9178	0.0345318	6.17988	7.96849	0.00334602	0.0337106
TRAPPC9	trafficking protein particle complex 9	protein_coding	chr8:139727725-140458579	9655	3.21829	38.3843	4.06252	0.00335085	0.0337106
FAM166B	family with sequence similarity 166 member B	protein_coding	chr9:35561831-35563899	1372	0.0288751	1.89198	6.15457	0.00336332	0.0337398
KCNJ12	potassium inwardly rectifying channel subfamily J member 12	protein_coding	chr17:21376357-21419870	5455	0	0.156057	6.45933	0.00337245	0.0337953
RAET1L	retinoic acid early transcript 1L	protein_coding	chr6:150018334-150025532	1346	0	0.244249	5.53089	0.00337158	0.0337953
TESC	tescalcin	protein_coding	chr12:117038923-117099479	1926	0.0411387	2.03225	6.05144	0.00337459	0.0337953
DOP1A	DOP1 leucine zipper like protein A	protein_coding	chr6:83067666-83171350	10045	0.995181	12.0291	4.13967	0.00338908	0.033832
BAIAP2L1	BAR/IMD domain containing adaptor protein 2 like 1	protein_coding	chr7:98291650-98401090	4821	1.97494	23.9188	4.15653	0.00339913	0.0338391
BOD1L1	biorientation of chromosomes in cell division 1 like 1	protein_coding	chr4:13568738-13627725	15862	2.24366	15.3297	3.32627	0.0033947	0.0338391
CST1	cystatin SN	protein_coding	chr20:23747553-23751268	872	0	169.635	12.1051	0.00340399	0.0338391
TAF2	TATA-box binding protein associated factor 2	protein_coding	chr8:119730774-119832841	6526	10.3341	47.9622	2.77534	0.00340167	0.0338391
HUS1B	HUS1 checkpoint clamp component B	protein_coding	chr6:655939-656963	1025	0.0386503	1.07619	5.18979	0.00342842	0.0339494
AL138752.2		protein_coding	chr9:37588413-38068687	2591	0	0.0590483	4.56995	0.00344298	0.0340163
MED23	mediator complex subunit 23	protein_coding	chr6:131573966-131628242	7426	4.07583	35.6198	3.62949	0.00346292	0.0341676
AC240565.4		lncRNA	chr17:64099-76866	2096	0.0252014	4.31979	7.34307	0.00349202	0.0342097
CBLB	Cbl proto-oncogene B	protein_coding	chr3:105655461-105869552	12339	0.439863	5.75946	4.30204	0.00349116	0.0342097
GORASP2	golgi reassembly stacking protein 2	protein_coding	chr2:170928464-170967130	4705	9.27615	46.1475	2.90238	0.00347928	0.0342097
NBPF12	NBPF member 12	protein_coding	chr1:146938744-146996202	7272	2.24087	90.0331	5.658	0.00348243	0.0342097
OFD1	OFD1 centriole and centriolar satellite protein	protein_coding	chrX:13734745-13769357	5176	4.35252	29.3545	3.32328	0.00348439	0.0342097
RPS24	ribosomal protein S24	protein_coding	chr10:78033760-78056813	7829	47.1311	270.827	3.07735	0.00347942	0.0342097
SOX18	SRY-box transcription factor 18	protein_coding	chr20:64047582-64049639	1862	0	0.776425	6.59238	0.00347218	0.0342097
STRBP	spermatid perinuclear RNA binding protein	protein_coding	chr9:123109500-123268586	8121	2.56273	19.8095	3.49127	0.00347906	0.0342097
TASOR2	transcription activation suppressor family member 2	protein_coding	chr10:5684838-5763740	10960	6.95821	23.164	2.34527	0.00348338	0.0342097
CYBB	cytochrome b-245 beta chain	protein_coding	chrX:37780059-37813461	4375	0	0.925761	8.42346	0.00349562	0.0342289
GRHL1	grainyhead like transcription factor 1	protein_coding	chr2:9951693-10002277	7952	0.0996393	4.32409	6.03368	0.0035157	0.0343451
ANKRD26	ankyrin repeat domain 26	protein_coding	chr10:26991914-27100498	7941	4.43344	24.7647	3.07384	0.00355074	0.0344537
CDK6	cyclin dependent kinase 6	protein_coding	chr7:92604921-92836594	12260	0	1.40436	9.90245	0.00355387	0.0344537
FNBP4	formin binding protein 4	protein_coding	chr11:47716494-47767443	7619	7.54131	32.5874	2.69837	0.0035466	0.0344537
TTC21B	tetratricopeptide repeat domain 21B	protein_coding	chr2:165857475-165953816	8676	0.972607	28.0187	5.33124	0.00355383	0.0344537
DTX1	deltex E3 ubiquitin ligase 1	protein_coding	chr12:113056709-113098028	4387	0	1.96489	8.06113	0.00357546	0.0345271
TBC1D15	TBC1 domain family member 15	protein_coding	chr12:71839707-71927248	8227	5.48318	23.7788	2.71693	0.00358157	0.0345524
CEP192	centrosomal protein 192	protein_coding	chr18:12991362-13125052	9901	4.16399	27.6684	3.26782	0.00358482	0.0345676
KRT83	keratin 83	protein_coding	chr12:52314301-52321398	1875	0	0.214261	5.29075	0.00358645	0.0345676
FOXD3	forkhead box D3	protein_coding	chr1:63322567-63325128	2562	0.0103088	1.57072	7.02073	0.00359428	0.0345994
NCOR1	nuclear receptor corepressor 1	protein_coding	chr17:16029157-16218185	15404	9.75327	39.1763	2.57409	0.00359492	0.0345994
SPRR2G	small proline rich protein 2G	protein_coding	chr1:153149582-153150890	589	0	0.0908167	3.64277	0.00359638	0.0345994
ZNF28	zinc finger protein 28	protein_coding	chr19:52797408-52857600	5975	1.43659	19.4737	4.29534	0.00361625	0.034734
U2SURP	U2 snRNP associated SURP domain containing	protein_coding	chr3:142964497-143060725	11297	4.66291	22.6792	2.86513	0.00364219	0.0348157
AC090617.3		lncRNA	chr17:2042900-2043425	422	0.0312927	1.9395	5.44506	0.00366891	0.0348894
ACBD3-AS1	ACBD3 antisense RNA 1	lncRNA	chr1:226148003-226155071	535	0	0.0747887	3.38689	0.00366637	0.0348894
BCR	BCR activator of RhoGEF and GTPase	protein_coding	chr22:23179704-23318037	12234	0.876483	8.89548	3.88665	0.00366061	0.0348894
BTBD11	BTB domain containing 11	protein_coding	chr12:107318421-107659642	7916	0	1.88368	10.1224	0.00365525	0.0348894
FNIP2	folliculin interacting protein 2	protein_coding	chr4:158769026-158908050	10981	1.22062	14.2514	4.10223	0.0036597	0.0348894
OCLM		protein_coding	chr1:186401046-186401180	135	0.586913	22.8888	5.76167	0.00366391	0.0348894
TRPM6	transient receptor potential cation channel subfamily M member 6	protein_coding	chr9:74722495-74888094	9193	0.00143648	1.38421	8.96071	0.0036716	0.0348894
F2R	coagulation factor II thrombin receptor	protein_coding	chr5:76716126-76735770	3972	0	2.63985	9.35316	0.00367477	0.0349036
CCAR1	cell division cycle and apoptosis regulator 1	protein_coding	chr10:68721012-68792377	6059	10.4049	57.4734	3.03608	0.00368275	0.0349636
AC021321.2		lncRNA	chr8:67313043-67314637	1183	0	0.060296	3.92315	0.00369046	0.0350208
OGT	O-linked N-acetylglucosamine (GlcNAc) transferase	protein_coding	chrX:71533104-71575892	9786	9.46761	36.2947	2.52642	0.00370957	0.0351065
PAXBP1	PAX3 and PAX7 binding protein 1	protein_coding	chr21:32733899-32771792	7146	3.82713	36.6157	3.76406	0.00372396	0.0352267
H2AC6	H2A clustered histone 6	protein_coding	chr6:26124145-26139116	1668	5.6844	156.831	5.27424	0.00373848	0.0353321
UBR2	ubiquitin protein ligase E3 component n-recognin 2	protein_coding	chr6:42564062-42693504	8840	4.20814	18.7858	2.74488	0.00374147	0.0353443
TTI1	TELO2 interacting protein 1	protein_coding	chr20:37983007-38033461	4472	3.03267	20.5219	3.35646	0.00374791	0.0353892
KIF13B	kinesin family member 13B	protein_coding	chr8:29067278-29263124	11113	1.25246	13.0653	3.92012	0.00375094	0.0354018
AC078816.1		lncRNA	chr3:151293317-151295494	1332	0	1.55506	7.33123	0.00375545	0.0354284
SDAD1	SDA1 domain containing 1	protein_coding	chr4:75940950-75990962	3491	5.43579	27.6896	2.9594	0.00376443	0.0354842
ZFY	zinc finger protein Y-linked	protein_coding	chrY:2935281-2982506	5557	0	11.539	11.9843	0.00377181	0.0354842
SLITRK6	SLIT and NTRK like family member 6	protein_coding	chr13:85792790-85806683	4416	0	14.9056	11.3834	0.00380402	0.0356612
AC020663.1		lncRNA	chr16:4730115-4752565	556	0	0.279205	4.67073	0.00380987	0.035684
PCDHAC1	protocadherin alpha subfamily C, 1	protein_coding	chr5:140926369-141012344	6943	0.00190199	0.921808	8.03038	0.003814	0.0357067
AC010624.3		lncRNA	chr19:50043196-50051062	1869	0	0.0473345	3.95359	0.00382456	0.0357431
DEUP1	deuterosome assembly protein 1	protein_coding	chr11:93329971-93438487	4227	0	0.481522	6.67505	0.00382462	0.0357431
HEATR5B	HEAT repeat containing 5B	protein_coding	chr2:36968383-37084372	8238	2.44137	15.2026	3.19748	0.0038457	0.0357431
ZBTB24	zinc finger and BTB domain containing 24	protein_coding	chr6:109462594-109483237	5519	1.45	12.6921	3.7226	0.00382759	0.0357431
THRB	thyroid hormone receptor beta	protein_coding	chr3:24117153-24495756	10968	0	2.89234	10.9519	0.00385404	0.035777
LEMD3	LEM domain containing 3	protein_coding	chr12:65169583-65248355	5578	3.96545	30.6798	3.49177	0.00388169	0.0358827
TJP3	tight junction protein 3	protein_coding	chr19:3708362-3750813	3964	0.0299823	5.02213	7.80709	0.0038826	0.0358827
KMT5B	lysine methyltransferase 5B	protein_coding	chr11:68154863-68213828	8632	2.98471	15.7774	2.99408	0.00388868	0.0359071
SLC9A7	solute carrier family 9 member A7	protein_coding	chrX:46599251-46759118	9980	0.0251408	6.2106	8.40028	0.00389183	0.0359203
YLPM1	YLP motif containing 1	protein_coding	chr14:74763316-74859435	14935	3.99393	21.4831	2.9916	0.00389739	0.03594
IL18R1	interleukin 18 receptor 1	protein_coding	chr2:102311529-102398775	4353	0	0.110239	5.78208	0.00391548	0.0360272
BUB1B	BUB1 mitotic checkpoint serine/threonine kinase B	protein_coding	chr15:40161023-40221136	4476	7.62947	50.1966	3.28255	0.00391905	0.0360301
RIF1	replication timing regulatory factor 1	protein_coding	chr2:151409883-151508013	18166	2.07977	26.2523	4.12832	0.00393153	0.0360954
TPR	translocated promoter region, nuclear basket protein	protein_coding	chr1:186311652-186375693	12350	16.1514	80.3522	2.86975	0.00394229	0.0361352
LUC7L3	LUC7 like 3 pre-mRNA splicing factor	protein_coding	chr17:50719565-50756219	8136	19.6265	89.8908	2.75145	0.00395142	0.0361602
ZNF384	zinc finger protein 384	protein_coding	chr12:6666477-6689572	5181	6.07388	23.6264	2.57054	0.0039573	0.0361731
C9orf153	chromosome 9 open reading frame 153	protein_coding	chr9:86220265-86259657	2928	0	0.117429	5.08753	0.0039694	0.0361887
EBAG9	estrogen receptor binding site associated antigen 9	protein_coding	chr8:109539711-109565996	3681	3.80273	22.3931	3.15597	0.0039688	0.0361887
H2BC8	H2B clustered histone 8	protein_coding	chr6:26215159-26216692	1534	1.45485	90.9149	6.48029	0.00399003	0.0363293
ST14	ST14 transmembrane serine protease matriptase	protein_coding	chr11:130159782-130210362	4116	0.346501	104.877	8.73086	0.00400137	0.036385
PLEKHA7	pleckstrin homology domain containing A7	protein_coding	chr11:16777297-17014414	10978	0.983979	8.41446	3.68288	0.00403213	0.0365692
PDS5A	PDS5 cohesin associated factor A	protein_coding	chr4:39822863-39977956	12204	8.30702	32.2589	2.52837	0.0040609	0.0367982
SYK	spleen associated tyrosine kinase	protein_coding	chr9:90801787-90898549	5210	0	7.95699	10.3986	0.00410184	0.0368654
SORBS2	sorbin and SH3 domain containing 2	protein_coding	chr4:185585444-185956652	17161	0.822604	4.74764	3.13698	0.00413382	0.0370096
SYNCRIP	synaptotagmin binding cytoplasmic RNA interacting protein	protein_coding	chr6:85607785-85643792	8041	11.6946	42.7234	2.47006	0.0041391	0.0370404
CLK1	CDC like kinase 1	protein_coding	chr2:200853009-200864744	5170	3.46358	36.9242	3.95094	0.00415021	0.0370661
PKD1L3	polycystin 1 like 3, transient receptor potential channel interacting	protein_coding	chr16:71929538-71999978	5199	0	0.0906882	5.3429	0.00415078	0.0370661
MATR3	matrin 3	protein_coding	chr5:139273752-139331677	13278	31.2794	101.342	2.28301	0.00416982	0.0370785
RAB3B	RAB3B, member RAS oncogene family	protein_coding	chr1:51907956-51990700	12780	0.0247991	4.57389	8.01758	0.00418993	0.0371774
LAMC3	laminin subunit gamma 3	protein_coding	chr9:131009174-131094473	7502	0	1.37814	8.01061	0.00419747	0.0372004
NIPBL	NIPBL cohesin loading factor	protein_coding	chr5:36876769-37066413	12519	5.07167	67.1792	4.18989	0.00419559	0.0372004
AFTPH	aftiphilin	protein_coding	chr2:64524305-64593005	5767	3.91105	16.4527	2.68217	0.00420485	0.0372149
GOLIM4	golgi integral membrane protein 4	protein_coding	chr3:168008689-168095924	4584	9.78604	40.7754	2.65616	0.00420983	0.0372275
CAPN13	calpain 13	protein_coding	chr2:30722771-30820542	5191	0.00254393	0.883259	7.30476	0.00422271	0.0373256
FLRT3	fibronectin leucine rich transmembrane protein 3	protein_coding	chr20:14322985-14337614	5191	0	0.0805462	5.7481	0.0042612	0.0375259
FUT3	fucosyltransferase 3 (Lewis blood group)	protein_coding	chr19:5842888-5851474	3109	0.00849504	3.11609	8.12296	0.004258	0.0375259
ZNF160	zinc finger protein 160	protein_coding	chr19:53066606-53103436	8511	1.55314	12.2509	3.52674	0.00426724	0.0375259
ZNF525	zinc finger protein 525	protein_coding	chr19:53365693-53392217	7193	0.943646	11.6751	4.19249	0.00426695	0.0375259
AC092755.2		lncRNA	chr15:59688517-59689418	402	0	0.169578	3.94119	0.00428298	0.0375881
EPB41	erythrocyte membrane protein band 4.1	protein_coding	chr1:28887091-29120046	19993	3.0139	15.0241	2.86996	0.00429203	0.0376517
TUT7	terminal uridylyl transferase 7	protein_coding	chr9:86287733-86354454	6707	1.55741	38.5724	5.12246	0.00430274	0.0377298
NOMO1	NODAL modulator 1	protein_coding	chr16:14833721-14896157	5776	25.4051	87.0833	2.38247	0.00430953	0.0377635
CSNK1A1	casein kinase 1 alpha 1	protein_coding	chr5:149492982-149551471	8505	9.58158	41.1504	2.69481	0.00431834	0.0378031
EPHB6	EPH receptor B6	protein_coding	chr7:142855061-142871094	5325	0.00247991	4.34511	10.0492	0.00433506	0.037886
AC004951.1		lncRNA	chr7:44004046-44007866	1866	0.375077	58.9231	7.7969	0.00434615	0.0378993
LMBRD1	LMBR1 domain containing 1	protein_coding	chr6:69672757-69867236	10746	1.90476	8.43413	2.75507	0.00434803	0.0378993
ALMS1	ALMS1 centrosome and basal body associated protein	protein_coding	chr2:73385758-73625166	14783	3.39808	22.7681	3.28143	0.00435947	0.037909
CRISP3	cysteine rich secretory protein 3	protein_coding	chr6:49727384-49744437	2247	0	6.47971	9.04501	0.00436925	0.0379783
AC083809.1		lncRNA	chr12:70570969-70571440	472	0	0.274608	4.37031	0.00438099	0.0380487
NCOA6	nuclear receptor coactivator 6	protein_coding	chr20:34689097-34825651	11133	6.38748	21.3309	2.34235	0.00438429	0.0380616
EXPH5	exophilin 5	protein_coding	chr11:108505435-108593768	10944	0.0241329	4.09783	7.91056	0.00438623	0.0380625
NCKAP5	NCK associated protein 5	protein_coding	chr2:132671788-133568463	9563	0	1.61049	9.51749	0.00439564	0.0381125
MARVELD2	MARVEL domain containing 2	protein_coding	chr5:69415065-69444330	5366	0.361762	13.3992	5.76238	0.00441511	0.0382655
ANKS1A	ankyrin repeat and sterile alpha motif domain containing 1A	protein_coding	chr6:34889255-35091406	8498	1.65497	9.67368	3.15047	0.00441941	0.0382742
FRYL	FRY like transcription coactivator	protein_coding	chr4:48497357-48780322	18165	2.16494	20.3437	3.74342	0.00444224	0.0383409
TMEM30B	transmembrane protein 30B	protein_coding	chr14:61277370-61281761	4392	0.0120269	1.92787	7.39874	0.00443943	0.0383409
TRRAP	transformation/transcription domain associated protein	protein_coding	chr7:98877933-99050831	19972	5.35574	18.8374	2.39962	0.00443822	0.0383409
IQCF1	IQ motif containing F1	protein_coding	chr3:51894876-51903353	763	0	0.0670417	3.47438	0.00445243	0.0383504
FXR1	FMR1 autosomal homolog 1	protein_coding	chr3:180868141-180982753	11874	4.78998	26.7575	3.02104	0.0044678	0.0384511
P2RY1	purinergic receptor P2Y1	protein_coding	chr3:152835131-152841439	6309	0	1.46319	8.76685	0.00447548	0.0384854
AC243562.3		lncRNA	chr15:84422618-84425882	1212	0	0.0563228	3.86784	0.0044882	0.0385631
KDM7A	lysine demethylase 7A	protein_coding	chr7:140084746-140176983	9378	2.59802	13.543	2.98198	0.0044922	0.0385816
INPP5D	inositol polyphosphate-5-phosphatase D	protein_coding	chr2:233059967-233207903	8681	0	1.09936	8.93969	0.00450279	0.0386213
UPF2	UPF2 regulator of nonsense mediated mRNA decay	protein_coding	chr10:11920022-12043170	5881	9.27823	39.809	2.6924	0.00450422	0.0386213
ATF7IP	activating transcription factor 7 interacting protein	protein_coding	chr12:14365632-14502935	13189	3.53743	21.9483	3.16017	0.00450973	0.0386527
LARP1B	La ribonucleoprotein 1B	protein_coding	chr4:128061286-128222931	9480	0.748035	13.5292	4.74031	0.00452477	0.0387339
TDP1	tyrosyl-DNA phosphodiesterase 1	protein_coding	chr14:89954939-90044764	6223	2.27696	23.366	3.87661	0.00455582	0.0388328
WNK2	WNK lysine deficient protein kinase 2	protein_coding	chr9:93184916-93320572	13198	0.197112	17.6689	6.96749	0.00455773	0.0388328
MMP1	matrix metallopeptidase 1	protein_coding	chr11:102789919-102798160	1971	0	0.0451196	3.88454	0.00456537	0.0388428
RPRD2	regulation of nuclear pre-mRNA domain containing 2	protein_coding	chr1:150363091-150476566	8738	6.80528	22.8483	2.34101	0.00457561	0.0388983
CEP128	centrosomal protein 128	protein_coding	chr14:80476983-80959517	9353	0.384038	6.51542	4.67946	0.00457764	0.0388997
SFTPA1	surfactant protein A1	protein_coding	chr10:79610939-79615455	2451	0	0.0535133	4.52917	0.00460004	0.0390424
H2BC14	H2B clustered histone 14	protein_coding	chr6:27815044-27815424	381	0.589223	477.129	10.042	0.00462723	0.0392413
SLC52A3	solute carrier family 52 member 3	protein_coding	chr20:760080-776015	3776	0	2.52066	9.18024	0.00463059	0.0392539
AP001496.2		lncRNA	chr18:5232876-5238526	977	0	0.112475	4.28943	0.00463865	0.0392759
UTP14A	UTP14A small subunit processome component	protein_coding	chrX:129906121-129929761	4087	5.3184	22.9182	2.71256	0.00464648	0.0392759
LRP5	LDL receptor related protein 5	protein_coding	chr11:68312591-68449275	6182	5.88076	35.9899	3.13253	0.00466203	0.0393215
ASAP2	ArfGAP with SH3 domain, ankyrin repeat and PH domain 2	protein_coding	chr2:9206765-9405683	7257	1.51399	18.6821	4.15038	0.00468492	0.0394265
VAV3	vav guanine nucleotide exchange factor 3	protein_coding	chr1:107571161-107965180	7306	0	3.34312	9.74497	0.00468484	0.0394265
RNF144B	ring finger protein 144B	protein_coding	chr6:18387350-18468874	5175	0.00255179	5.96713	9.89451	0.00468738	0.0394313
MPP6	membrane palmitoylated protein 6	protein_coding	chr7:24573268-24694193	9369	0.0112759	11.6619	10.2183	0.00470075	0.0395219
SHPRH	SNF2 histone linker PHD RING helicase	protein_coding	chr6:145864245-145964423	17696	1.43801	7.2724	2.91081	0.00470192	0.0395219
TCEAL6	transcription elongation factor A like 6	protein_coding	chrX:102140476-102142970	1375	0	0.426419	5.43698	0.00471344	0.0395869
RBL1	RB transcriptional corepressor like 1	protein_coding	chr20:36996349-37095997	5956	2.09745	13.187	3.23627	0.00472456	0.0396643
TAF1	TATA-box binding protein associated factor 1	protein_coding	chrX:71366239-71532374	10860	3.58957	35.3781	3.76826	0.00472842	0.0396807
DCAF17	DDB1 and CUL4 associated factor 17	protein_coding	chr2:171434217-171485052	7657	1.428	10.1691	3.42387	0.00475271	0.0397887
RNF2	ring finger protein 2	protein_coding	chr1:185045526-185102603	3906	2.56943	17.7637	3.3877	0.00476257	0.0398234
UTP4	UTP4 small subunit processome component	protein_coding	chr16:69131291-69231130	5600	6.73482	32.4884	2.85301	0.00480439	0.0400769
TGFB3-AS1	TGFB3 antisense RNA 1	lncRNA	chr14:75970924-75971587	580	0.0227682	1.21687	5.22199	0.00482065	0.0401965
TCIM	transcriptional and immune response regulator	protein_coding	chr8:40153482-40155310	1829	0	1.11384	7.23621	0.00483834	0.0402957
CEP104	centrosomal protein 104	protein_coding	chr1:3812086-3857214	7871	1.89585	10.2138	3.02936	0.00486508	0.0404857
CFAP65	cilia and flagella associated protein 65	protein_coding	chr2:219002846-219041527	10519	0.0025108	0.145799	5.69391	0.00486954	0.0404857
CPLANE1	ciliogenesis and planar polarity effector 1	protein_coding	chr5:37106228-37249428	15146	1.79957	18.2907	3.82452	0.00486756	0.0404857
NPIPA9	nuclear pore complex interacting protein family, member A9	protein_coding	chr16:18358086-18379331	3030	0	6.87268	8.45555	0.00489843	0.0406504
H2AC20	H2A clustered histone 20	protein_coding	chr1:149886975-149887364	390	1.11739	2317.06	11.3707	0.00490779	0.0406692
NUP155	nucleoporin 155	protein_coding	chr5:37288137-37371106	9158	6.79455	35.5522	2.92936	0.00490551	0.0406692
KDM3B	lysine demethylase 3B	protein_coding	chr5:138352685-138437028	7872	9.2734	35.1991	2.49657	0.00491959	0.040745
EPHA4	EPH receptor A4	protein_coding	chr2:221418027-221574202	7554	0.0069926	3.10395	8.8256	0.00496095	0.0409399
CEP290	centrosomal protein 290	protein_coding	chr12:88049014-88142088	10442	2.35985	14.6494	3.18188	0.00496565	0.040948
CLGN	calmegin	protein_coding	chr4:140388453-140427661	2822	0.0514744	90.1881	11.1043	0.00497166	0.0409699
WDR70	WD repeat domain 70	protein_coding	chr5:37379285-37753435	6966	4.87767	26.2832	2.98304	0.00497859	0.0409981
FREM1	FRAS1 related extracellular matrix 1	protein_coding	chr9:14734666-14910995	10762	0.00122705	1.77874	8.72435	0.00499452	0.0410564
MT1F	metallothionein 1F	protein_coding	chr16:56657731-56660698	1852	0.0570433	4.90805	6.71664	0.00499497	0.0410564
NET1	neuroepithelial cell transforming 1	protein_coding	chr10:5412557-5459056	4762	3.92949	53.5759	4.27315	0.00499648	0.0410564
AP003559.1		lncRNA	chr11:61539516-61542259	1831	0	0.0861327	4.41797	0.00500153	0.0410632
CHD9	chromodomain helicase DNA binding protein 9	protein_coding	chr16:53055033-53329150	16504	4.74084	19.4885	2.62427	0.0050032	0.0410632
EIF2A	eukaryotic translation initiation factor 2A	protein_coding	chr3:150546678-150586016	5905	7.03326	28.677	2.62925	0.00502656	0.0411257
LYZL4	lysozyme like 4	protein_coding	chr3:42397083-42410610	1018	0	0.0945871	4.23854	0.0050248	0.0411257
PPP6R3	protein phosphatase 6 regulatory subunit 3	protein_coding	chr11:68460731-68615334	8305	13.2151	42.7506	2.28533	0.00501602	0.0411257
TTC37	tetratricopeptide repeat domain 37	protein_coding	chr5:95461755-95555007	10454	10.6374	36.2762	2.36086	0.00501917	0.0411257
UNC80	unc-80 homolog, NALCN channel complex subunit	protein_coding	chr2:209771832-209999300	19623	0	2.1957	10.0396	0.00502641	0.0411257
SYTL5	synaptotagmin like 5	protein_coding	chrX:38006553-38128819	4820	0	0.93925	7.11199	0.00504689	0.0412422
MED12	mediator complex subunit 12	protein_coding	chrX:71118556-71142454	7425	4.92651	25.5497	2.93572	0.00505754	0.0412983
CXCL17	C-X-C motif chemokine ligand 17	protein_coding	chr19:42428278-42442946	1097	0	0.224795	4.80511	0.00507584	0.0413508
ARHGAP11B	Rho GTPase activating protein 11B	protein_coding	chr15:30624494-30685606	4622	1.30284	18.8245	4.40797	0.00508363	0.0413981
VWA8	von Willebrand factor A domain containing 8	protein_coding	chr13:41566835-41961120	7635	1.548	9.18636	3.17434	0.00509433	0.0414691
DOP1B	DOP1 leucine zipper like protein B	protein_coding	chr21:36156782-36294274	9030	2.11464	34.8374	4.50417	0.00511483	0.0416035
SGPP2	sphingosine-1-phosphate phosphatase 2	protein_coding	chr2:222424543-222562621	4983	0	0.897825	7.44267	0.00511905	0.0416075
TMEFF2	transmembrane protein with EGF like and two follistatin like domains 2	protein_coding	chr2:191949043-192194933	5856	0	14.6705	9.09616	0.00513361	0.0416914
AC022762.1		lncRNA	chr11:6108135-6185576	816	0	0.113969	4.13579	0.00514266	0.0417324
CST4	cystatin S	protein_coding	chr20:23685640-23689040	751	0	0.195997	4.42292	0.0051414	0.0417324
ULBP1	UL16 binding protein 1	protein_coding	chr6:149963943-149973715	3211	0.00411259	0.388428	5.73248	0.00514564	0.041738
MUC5AC	mucin 5AC, oligomeric mucus/gel-forming	protein_coding	chr11:1157953-1201138	17448	0	3.00771	10.5604	0.00515015	0.0417445
NBPF15	NBPF member 15	protein_coding	chr1:144421386-144461674	5306	2.89695	78.2238	5.18146	0.00515365	0.0417568
ZNF468	zinc finger protein 468	protein_coding	chr19:52838010-52857649	5279	1.87364	13.7552	3.44326	0.0051662	0.0417697
H3C15	H3 clustered histone 15	protein_coding	chr1:149852619-149854274	1656	0	0.0484039	3.80545	0.00517829	0.0418105
FOXC2	forkhead box C2	protein_coding	chr16:86566829-86569728	2900	0	0.0506551	4.51016	0.0052155	0.0419811
GAPVD1	GTPase activating protein and VPS9 domains 1	protein_coding	chr9:125261794-125367207	13625	2.90861	12.8829	2.71163	0.00522356	0.0420298
UBR1	ubiquitin protein ligase E3 component n-recognin 1	protein_coding	chr15:42942897-43106113	9928	3.7922	17.5626	2.79101	0.00525573	0.0421912
CADM2	cell adhesion molecule 2	protein_coding	chr3:84958981-86074429	9990	0	0.2491	7.55146	0.00526356	0.0422291
TFAP2C	transcription factor AP-2 gamma	protein_coding	chr20:56629306-56639283	3001	0	6.2079	9.86032	0.00526449	0.0422291
CBWD5	COBW domain containing 5	protein_coding	chr9:65668805-65734041	12708	0.616217	9.1887	4.40982	0.00527615	0.0422689
FAM120A	family with sequence similarity 120A	protein_coding	chr9:93451685-93566112	7246	11.2318	56.1644	2.88158	0.00528078	0.0422689
POTEE	POTE ankyrin domain family member E	protein_coding	chr2:131218067-131265278	4192	0	28.4345	11.7622	0.00528342	0.0422689
SEC16A	SEC16 homolog A, endoplasmic reticulum export factor	protein_coding	chr9:136440096-136483759	9975	7.52748	29.1419	2.54518	0.00527556	0.0422689
SYNRG	synergin gamma	protein_coding	chr17:37514807-37609472	14243	3.67619	13.1067	2.43154	0.00527867	0.0422689
TBX10	T-box transcription factor 10	protein_coding	chr11:67631303-67639560	1548	0	1.33376	7.39279	0.00528361	0.0422689
H3C10	H3 clustered histone 10	protein_coding	chr6:27810064-27811300	1237	1.94293	54.2104	5.3392	0.00530977	0.0423905
ZNF589	zinc finger protein 589	protein_coding	chr3:48241100-48299253	5521	3.00419	15.2559	2.94689	0.00530371	0.0423905
CDS1	CDP-diacylglycerol synthase 1	protein_coding	chr4:84583127-84651334	4309	0.0275818	4.69649	7.8204	0.00532151	0.0424421
CCDC83	coiled-coil domain containing 83	protein_coding	chr11:85855101-85920021	2359	0	0.863069	6.41267	0.00532609	0.0424462
TNFRSF10A	TNF receptor superfamily member 10a	protein_coding	chr8:23190452-23225102	2927	0	3.97905	9.38898	0.00532559	0.0424462
ASPM	assembly factor for spindle microtubules	protein_coding	chr1:197084127-197146694	10888	4.69495	68.625	4.29636	0.0053311	0.0424614
ATXN7	ataxin 7	protein_coding	chr3:63864557-64003462	9886	3.20454	13.9864	2.69753	0.00533613	0.0424614
BRD7	bromodomain containing 7	protein_coding	chr16:50313487-50368934	8492	8.90114	29.0807	2.30913	0.00534445	0.0425115
AC015802.1		lncRNA	chr17:76569792-76571240	1449	0	0.0551544	3.98117	0.00535989	0.0425856
GRID2IP	Grid2 interacting protein	protein_coding	chr7:6497462-6551436	4134	0.0127775	0.467196	5.42176	0.005365	0.0425938
TRPV5	transient receptor potential cation channel subfamily V member 5	protein_coding	chr7:142908101-142933746	3624	0	0.0884458	5.22807	0.00536768	0.042599
ZNF107	zinc finger protein 107	protein_coding	chr7:64666083-64711582	7162	1.68711	9.93775	3.14015	0.00537818	0.0426661
DEFB1	defensin beta 1	protein_coding	chr8:6870592-6877936	375	0.0352148	1.71266	5.04581	0.00538334	0.0426746
DSC3	desmocollin 3	protein_coding	chr18:30989365-31042815	7699	0	7.6368	10.3173	0.00538597	0.0426792
IGHM	immunoglobulin heavy constant mu	IG_C_gene	chr14:105851705-105856218	1871	0	0.0849169	4.26676	0.00539362	0.0427075
CCSER1	coiled-coil serine rich protein 1	protein_coding	chr4:90127535-91601913	10474	0	3.58031	11.4007	0.00540503	0.0427654
PTCHD4	patched domain containing 4	protein_coding	chr6:47878028-48068689	5177	0	0.313306	6.89941	0.005414	0.0428016
SUMO2	small ubiquitin like modifier 2	protein_coding	chr17:75165586-75182959	3348	45.3792	179.331	2.5204	0.0054195	0.0428016
RIOK1	RIO kinase 1	protein_coding	chr6:7389793-7418037	2940	3.23401	22.1537	3.374	0.00543905	0.0429046
EFCAB8	EF-hand calcium binding domain 8	protein_coding	chr20:32858923-32961609	4536	0.00291127	1.57286	7.25761	0.00546691	0.0430756
MSH3	mutS homolog 3	protein_coding	chr5:80654652-80876815	5329	5.2386	27.3351	2.95673	0.00547086	0.0430905
ATXN2	ataxin 2	protein_coding	chr12:111443485-111599676	16540	3.41396	21.3141	3.17674	0.0054858	0.0431385
TRPM2	transient receptor potential cation channel subfamily M member 2	protein_coding	chr21:44350163-44443081	6705	0.00196951	0.88167	7.68541	0.00549137	0.0431545
FUT7	fucosyltransferase 7	protein_coding	chr9:137030174-137032088	1662	0	0.289974	5.5351	0.00551119	0.043294
PCDHB12	protocadherin beta 12	protein_coding	chr5:141208697-141212571	3875	0.129499	6.2747	6.1636	0.00553339	0.0434356
CDC73	cell division cycle 73	protein_coding	chr1:193121958-193254815	10537	5.70857	38.5276	3.28035	0.00554003	0.0434551
ATAD2	ATPase family AAA domain containing 2	protein_coding	chr8:123319850-123416350	7100	17.6136	74.8609	2.62375	0.00555213	0.0435225
BRCA1	BRCA1 DNA repair associated	protein_coding	chr17:43044295-43170245	9306	4.66153	26.5309	3.04763	0.00557722	0.0435506
CEP295	centrosomal protein 295	protein_coding	chr11:93661682-93730358	9452	4.34363	24.0562	3.01258	0.0055769	0.0435506
DHX36	DEAH-box helicase 36	protein_coding	chr3:154272546-154324487	10552	3.02231	19.2746	3.19533	0.00557371	0.0435506
TBC1D30	TBC1 domain family member 30	protein_coding	chr12:64780516-64881033	9251	0.0314044	5.35331	7.91162	0.00559715	0.0436737
GFM1	G elongation factor mitochondrial 1	protein_coding	chr3:158644278-158692575	9032	5.93459	25.061	2.65433	0.00560991	0.0436885
NOL8	nucleolar protein 8	protein_coding	chr9:92297358-92325636	8056	2.1277	13.5169	3.20092	0.00561335	0.0436885
CYB5A	cytochrome b5 type A	protein_coding	chr18:74250846-74291973	9271	3.07526	13.2608	2.67671	0.00565495	0.0438974
HNRNPH1	heterogeneous nuclear ribonucleoprotein H1	protein_coding	chr5:179614178-179634784	9480	36.1411	144.015	2.54347	0.00566364	0.0438974
LIX1	limb and CNS expressed 1	protein_coding	chr5:97091867-97142753	3996	0	1.16887	7.15931	0.00565296	0.0438974
SPP1	secreted phosphoprotein 1	protein_coding	chr4:87975650-87983426	2321	0	0.0374973	3.71904	0.0056633	0.0438974
WRN	WRN RecQ like helicase	protein_coding	chr8:31033788-31176138	8222	1.95626	14.8864	3.44182	0.00565225	0.0438974
ZNF708	zinc finger protein 708	protein_coding	chr19:21291160-21329425	4325	2.12815	46.8284	4.92053	0.00565581	0.0438974
CTNNAL1	catenin alpha like 1	protein_coding	chr9:108942569-109013522	3124	12.2925	48.0863	2.55045	0.00568687	0.0440122
RPL21	ribosomal protein L21	protein_coding	chr13:27251309-27256691	2249	35.9996	320.178	3.56798	0.00575223	0.0443582
TTK	TTK protein kinase	protein_coding	chr6:80003887-80042527	4579	3.72027	16.351	2.74491	0.00575281	0.0443582
AC002316.1		protein_coding	chr17:2755705-3037741	7532	1.44293	13.6219	3.77626	0.00575681	0.0443726
ADGRG1	adhesion G protein-coupled receptor G1	protein_coding	chr16:57610652-57665580	8659	0.022876	18.3125	9.96939	0.00576972	0.0444296
EIF1AY	eukaryotic translation initiation factor 1A Y-linked	protein_coding	chrY:20575776-20593154	4023	0	10.74	11.1308	0.00577057	0.0444296
ALG2	ALG2 alpha-1,3/1,6-mannosyltransferase	protein_coding	chr9:99216425-99221942	2970	6.76728	27.4466	2.61445	0.00578282	0.0445075
AC129492.1		lncRNA	chr17:8079482-8081565	1804	0.0146403	0.930861	5.77484	0.00581314	0.0446704
SLC4A10	solute carrier family 4 member 10	protein_coding	chr2:161424332-161985282	7550	0	0.875717	7.37406	0.00581468	0.0446704
ERP44	endoplasmic reticulum protein 44	protein_coding	chr9:99979185-100099000	4808	8.89341	30.693	2.39369	0.00581955	0.044675
SPTSSB	serine palmitoyltransferase small subunit B	protein_coding	chr3:161344792-161372880	3745	0	2.81259	8.77331	0.0058184	0.044675
AUH	AU RNA binding methylglutaconyl-CoA hydratase	protein_coding	chr9:91213815-91361913	2258	3.11716	35.8607	4.0619	0.00583291	0.0447333
LDLRAD1	low density lipoprotein receptor class A domain containing 1	protein_coding	chr1:54007298-54018186	2376	0	0.815952	6.75705	0.00582988	0.0447333
SPG11	SPG11 vesicle trafficking associated, spatacsin	protein_coding	chr15:44562696-44663678	11853	7.71966	30.2687	2.55129	0.00583357	0.0447333
CLASP1	cytoplasmic linker associated protein 1	protein_coding	chr2:121337776-121649587	11052	2.72785	18.9319	3.34813	0.00584255	0.0447693
MED13	mediator complex subunit 13	protein_coding	chr17:61942605-62065278	12673	3.90862	32.4848	3.48798	0.00584834	0.0447973
ZNF143	zinc finger protein 143	protein_coding	chr11:9460319-9528524	4222	2.42717	13.654	3.08797	0.00585189	0.044808
CCZ1	CCZ1 homolog, vacuolar protein trafficking and biogenesis associated	protein_coding	chr7:5898725-5926550	6431	1.32651	8.21335	3.24148	0.00586771	0.0448962
CLASP2	cytoplasmic linker associated protein 2	protein_coding	chr3:33496245-33718356	15214	1.97727	8.65923	2.71497	0.00589333	0.0450428
AASDH	aminoadipate-semialdehyde dehydrogenase	protein_coding	chr4:56338287-56387508	4654	2.48561	12.9003	2.97251	0.00590038	0.0450802
TET2	tet methylcytosine dioxygenase 2	protein_coding	chr4:105145875-105279816	16474	0.362323	16.8336	6.02644	0.00590601	0.0451067
PCDHA5	protocadherin alpha 5	protein_coding	chr5:140821604-141012347	7117	0.00371098	4.74358	9.70981	0.0059344	0.0452066
SPINT1	serine peptidase inhibitor, Kunitz type 1	protein_coding	chr15:40844018-40858207	3542	0.0521958	20.4581	9.03172	0.00593593	0.0452066
TOM1L1	target of myb1 like 1 membrane trafficking protein	protein_coding	chr17:54899387-54961956	7275	2.55579	20.8711	3.5761	0.00593855	0.0452066
TGFBR1	transforming growth factor beta receptor 1	protein_coding	chr9:99104038-99154192	6822	1.63182	9.07763	3.07417	0.00595218	0.0452773
ECD	ecdysoneless cell cycle regulator	protein_coding	chr10:73130155-73169055	3675	5.57687	24.1771	2.71384	0.0059722	0.0453337
UPK1A	uroplakin 1A	protein_coding	chr19:35666516-35678483	1366	0	0.101195	4.16798	0.00597706	0.0453337
PLA2R1	phospholipase A2 receptor 1	protein_coding	chr2:159932006-160062615	15362	0	0.159642	7.00206	0.00599255	0.0453697
ZP1	zona pellucida glycoprotein 1	protein_coding	chr11:60867562-60875693	2436	0	0.875597	6.68861	0.00601311	0.0454759
HTR3A	5-hydroxytryptamine receptor 3A	protein_coding	chr11:113974881-113990313	2772	0	0.624124	6.16031	0.00602258	0.0455136
TMF1	TATA element modulatory factor 1	protein_coding	chr3:69019827-69052339	7911	6.68706	20.5156	2.22498	0.00602463	0.0455136
XK	X-linked Kx blood group	protein_coding	chrX:37685791-37732130	5174	0	1.16706	8.69547	0.0060407	0.0455855
CD2AP	CD2 associated protein	protein_coding	chr6:47477789-47627263	6751	3.39772	44.4336	4.19137	0.00607035	0.0457432
CENPC	centromere protein C	protein_coding	chr4:67468762-67545503	8496	1.27144	14.8795	4.06492	0.00606683	0.0457432
LINC02449	long intergenic non-protein coding RNA 2449	lncRNA	chr12:8235415-8242564	2561	0	0.945303	6.40573	0.00607692	0.0457763
USP7	ubiquitin specific peptidase 7	protein_coding	chr16:8892097-8975328	8623	9.47037	51.5859	2.99295	0.00610151	0.0459284
IK	IK cytokine	protein_coding	chr5:140647058-140662480	4037	33.6239	88.1718	1.99796	0.00612583	0.0460252
TRIM29	tripartite motif containing 29	protein_coding	chr11:120111286-120185529	10040	0.00131529	0.113193	5.65039	0.00612146	0.0460252
ARHGAP32	Rho GTPase activating protein 32	protein_coding	chr11:128965060-129279324	12841	2.68718	17.4668	3.23203	0.00614226	0.0460354
GPA33	glycoprotein A33	protein_coding	chr1:167052836-167166479	2946	0	0.0948242	5.08418	0.00614107	0.0460354
TTC8	tetratricopeptide repeat domain 8	protein_coding	chr14:88824153-88881078	6257	1.70952	16.4394	3.81025	0.00614057	0.0460354
CEP63	centrosomal protein 63	protein_coding	chr3:134485721-134575017	10385	3.47273	12.2696	2.40557	0.00615313	0.0460845
ANKRD18B	ankyrin repeat domain 18B	protein_coding	chr9:33524394-33573009	5857	0	7.74033	10.0735	0.00618739	0.0461952
CBWD6	COBW domain containing 6	protein_coding	chr9:41131306-41199261	10393	0.233794	4.46241	4.80574	0.00618314	0.0461952
FAM157C	family with sequence similarity 157 member C	lncRNA	chr16:90102271-90178344	7132	0.00740636	1.30596	7.0048	0.00619586	0.0461952
PLCH2	phospholipase C eta 2	protein_coding	chr1:2425980-2505532	10809	0.00244343	0.80891	7.45119	0.00619605	0.0461952
PPT1	palmitoyl-protein thioesterase 1	protein_coding	chr1:40071461-40097727	5088	1.26916	12.7623	3.92129	0.00617984	0.0461952
FFAR4	free fatty acid receptor 4	protein_coding	chr10:93566665-93604480	4060	0	0.213827	5.96001	0.00621479	0.0463139
SPAG6	sperm associated antigen 6	protein_coding	chr10:22345445-22454224	3876	0	0.210017	5.84612	0.00622084	0.0463425
PTPN12	protein tyrosine phosphatase non-receptor type 12	protein_coding	chr7:77537295-77640069	5525	6.58484	27.8754	2.6559	0.006254	0.0464924
PDZRN4	PDZ domain containing ring finger 4	protein_coding	chr12:41188320-41574745	4872	0	1.64867	8.03613	0.0062812	0.046549
BEX4	brain expressed X-linked 4	protein_coding	chrX:103215108-103217246	1312	0.0301956	6.05722	7.41472	0.00630614	0.0466792
SLC1A2	solute carrier family 1 member 2	protein_coding	chr11:35251205-35420063	22800	0.00289595	0.0930074	5.35177	0.00630625	0.0466792
EXOC6	exocyst complex component 6	protein_coding	chr10:92826831-93059493	6487	2.31051	14.1774	3.19944	0.00632583	0.0467744
N4BP2	NEDD4 binding protein 2	protein_coding	chr4:40056850-40158252	9811	1.35541	10.4779	3.50496	0.00633173	0.0468015
CATSPERB	cation channel sperm associated auxiliary subunit beta	protein_coding	chr14:91580696-91780707	5635	0	1.05226	8.23027	0.00633984	0.0468449
AQR	aquarius intron-binding spliceosomal factor	protein_coding	chr15:34851782-34969742	13431	3.74407	13.723	2.4746	0.00637297	0.0470231
CASZ1	castor zinc finger 1	protein_coding	chr1:10636604-10796650	11336	0.691962	18.8367	5.26078	0.00642624	0.0472848
CD46	CD46 molecule	protein_coding	chr1:207752057-207795513	8708	8.42406	51.8814	3.15788	0.00641998	0.0472848
FA2H	fatty acid 2-hydroxylase	protein_coding	chr16:74712955-74774831	3279	0.0281911	4.19896	7.49085	0.00644373	0.0472848
TRAPPC8	trafficking protein particle complex 8	protein_coding	chr18:31829180-31953136	9215	3.97814	12.7032	2.2838	0.00643403	0.0472848
USP9Y	ubiquitin specific peptidase 9 Y-linked	protein_coding	chrY:12537650-12860839	18224	0	10.543	13.501	0.00644945	0.0472869
BCAS3	BCAS3 microtubule associated cell migration factor	protein_coding	chr17:60677453-61392838	14101	0.825053	8.59418	3.86499	0.00646368	0.0473248
MEGF11	multiple EGF like domains 11	protein_coding	chr15:65895079-66253747	9828	0	0.346454	6.86178	0.0064673	0.0473347
SAMD12	sterile alpha motif domain containing 12	protein_coding	chr8:118189455-118622112	15378	0	0.224167	7.097	0.00648954	0.0474477
FOLH1	folate hydrolase 1	protein_coding	chr11:49145092-49208638	5335	0	95.5975	13.9901	0.00649417	0.0474527
ZFP62	ZFP62 zinc finger protein	protein_coding	chr5:180847611-180861285	4197	5.4087	24.7378	2.75985	0.00649702	0.0474527
EIF3A	eukaryotic translation initiation factor 3 subunit A	protein_coding	chr10:119033670-119080823	7101	25.0498	118.668	2.79465	0.0065106	0.0475185
ERBB3	erb-b2 receptor tyrosine kinase 3	protein_coding	chr12:56076799-56103505	9039	0.0277581	46.0789	11.0628	0.00653983	0.0476819
ZMYND8	zinc finger MYND-type containing 8	protein_coding	chr20:47209214-47356889	7625	7.89388	26.6912	2.35862	0.0065469	0.0477168
CKAP5	cytoskeleton associated protein 5	protein_coding	chr11:46743048-46846308	8538	24.4561	75.7326	2.20207	0.00659798	0.0478958
CLASRP	CLK4 associating serine/arginine rich protein	protein_coding	chr19:45039045-45070956	4926	7.51959	27.5364	2.47084	0.00659653	0.0478958
LRRC31	leucine rich repeat containing 31	protein_coding	chr3:169839172-169869935	3125	0	9.10511	9.91857	0.00659802	0.0478958
NANOGP8	Nanog homeobox retrogene P8	protein_coding	chr15:35084193-35085110	918	0.0143851	2.41811	6.11861	0.00660199	0.0478958
PRDM2	PR/SET domain 2	protein_coding	chr1:13700198-13825079	10923	1.62969	9.592	3.12746	0.00660584	0.0478958
RAB40AL	RAB40A like	protein_coding	chrX:102937272-102938300	1029	0.0770002	2.66062	5.49618	0.00664033	0.0480882
RUFY2	RUN and FYVE domain containing 2	protein_coding	chr10:68341107-68407294	8137	2.11951	9.42344	2.75222	0.00664804	0.0480992
EDN2	endothelin 2	protein_coding	chr1:41478775-41484683	1649	0.0240246	0.491583	4.6835	0.00665862	0.0481122
POLR3A	RNA polymerase III subunit A	protein_coding	chr10:77969251-78029515	8887	5.98387	20.7669	2.37995	0.00665871	0.0481122
RUNDC3B	RUN domain containing 3B	protein_coding	chr7:87627548-87832296	4710	0.00560745	0.204169	5.14759	0.00665739	0.0481122
GSTA3	glutathione S-transferase alpha 3	protein_coding	chr6:52896639-52909698	915	0	0.844704	5.84634	0.0066664	0.0481511
ZNF587B	zinc finger protein 587B	protein_coding	chr19:57819721-57846238	5312	0.601607	13.8852	5.08939	0.00666959	0.0481575
VIRMA	vir like m6A methyltransferase associated	protein_coding	chr8:94487689-94553529	10775	5.3104	24.0654	2.70324	0.0066733	0.0481676
AGR2	anterior gradient 2, protein disulphide isomerase family member	protein_coding	chr7:16791811-16833433	2764	0	130.317	14.0462	0.00668041	0.0482023
GGT6	gamma-glutamyltransferase 6	protein_coding	chr17:4556927-4560818	3161	0	1.04505	7.307	0.00668833	0.0482341
PPFIA1	PTPRF interacting protein alpha 1	protein_coding	chr11:70270700-70385312	11704	5.08296	18.5831	2.44331	0.00668943	0.0482341
KMT2B	lysine methyltransferase 2B	protein_coding	chr19:35717973-35738878	10461	3.52072	11.9677	2.36769	0.00670339	0.0483014
METAP1	methionyl aminopeptidase 1	protein_coding	chr4:98995659-99062809	4074	4.36295	21.4701	2.887	0.006706	0.0483036
AC093155.3		protein_coding	chr1:86993009-87169204	2013	0.00656013	0.262289	4.74907	0.00672013	0.0483714
AC122129.2		lncRNA	chr17:17777781-17779094	466	0.0850142	1.61099	4.62192	0.00672157	0.0483714
CASP8AP2	caspase 8 associated protein 2	protein_coding	chr6:89829894-89874436	8171	2.40321	18.2489	3.45494	0.00675856	0.0485775
SV2C	synaptic vesicle glycoprotein 2C	protein_coding	chr5:76083383-76353939	11817	0	0.0583333	6.04852	0.0067603	0.0485775
SMPDL3B	sphingomyelin phosphodiesterase acid like 3B	protein_coding	chr1:27935000-27959157	2663	0.00991779	2.33711	7.13334	0.00678337	0.0486262
WDR11	WD repeat domain 11	protein_coding	chr10:120851305-120909524	10707	3.19069	12.965	2.61006	0.00678755	0.0486394
IGHV3-74	immunoglobulin heavy variable 3-74	IG_V_gene	chr14:106810442-106811131	587	0	0.214167	4.41139	0.00682524	0.048809
UBQLN1	ubiquilin 1	protein_coding	chr9:83659968-83707958	6867	11.5459	35.0186	2.19508	0.00682136	0.048809
ADAMTS19	ADAM metallopeptidase with thrombospondin type 1 motif 19	protein_coding	chr5:129460281-129738683	5392	0	0.597912	7.35305	0.00686269	0.0488951
ZC3H13	zinc finger CCCH-type containing 13	protein_coding	chr13:45954465-46052759	10265	5.06351	21.4292	2.656	0.00686534	0.0488951
MDC1	mediator of DNA damage checkpoint 1	protein_coding	chr6:30699807-30717447	7622	7.81209	27.5374	2.38134	0.00687447	0.0489282
WNK1	WNK lysine deficient protein kinase 1	protein_coding	chr12:752579-911452	14384	6.77169	69.5356	3.82343	0.00688654	0.0489518
PIKFYVE	phosphoinositide kinase, FYVE-type zinc finger containing	protein_coding	chr2:208266255-208358746	10839	3.18595	22.8006	3.33526	0.0069015	0.0489974
RAPGEF2	Rap guanine nucleotide exchange factor 2	protein_coding	chr4:159103013-159360174	13275	0.399896	15.0141	5.72244	0.00690315	0.0489974
IPO7	importin 7	protein_coding	chr11:9384652-9448127	7216	15.1801	49.4496	2.29929	0.00692829	0.0490878
LCP1	lymphocyte cytosolic protein 1	protein_coding	chr13:46125920-46211871	4962	0.0425813	35.1494	10.0544	0.00693485	0.0491056
CLINT1	clathrin interactor 1	protein_coding	chr5:157785743-157859175	6368	10.6901	49.716	2.78625	0.00696975	0.0492049
EML1	EMAP like 1	protein_coding	chr14:99737693-99942060	8935	0.0103457	3.72493	8.68998	0.00696615	0.0492049
PPP4R3A	protein phosphatase 4 regulatory subunit 3A	protein_coding	chr14:91457611-91510554	5912	6.90208	30.3593	2.68023	0.00697006	0.0492049
NPY	neuropeptide Y	protein_coding	chr7:24284188-24291862	893	0	5.45611	7.5994	0.00698139	0.0492349
HSP90AA1	heat shock protein 90 alpha family class A member 1	protein_coding	chr14:102080738-102139699	5248	108.203	752.148	3.28886	0.00699443	0.0492936
SALL3	spalt like transcription factor 3	protein_coding	chr18:78980275-79002677	7397	0	0.956754	8.94727	0.00702741	0.049476
MDM4	MDM4 regulator of p53	protein_coding	chr1:204516379-204558120	11008	4.48062	13.5946	2.19182	0.00704065	0.0495525
HRH3	histamine receptor H3	protein_coding	chr20:62214960-62220278	2692	0	0.769553	6.24549	0.00705094	0.0495915
SPACA4	sperm acrosome associated 4	protein_coding	chr19:48606742-48607714	973	0	0.0869608	3.71361	0.00707327	0.0497151
AC245033.2		lncRNA	chr15:82540870-82562374	421	0.0313671	1.0897	4.62982	0.0071052	0.049744
AL162411.1		lncRNA	chr9:6645956-6670635	526	0	1.50043	5.70681	0.00709359	0.049744
ALG8	ALG8 alpha-1,3-glucosyltransferase	protein_coding	chr11:78100936-78139653	3441	9.20281	31.7395	2.38463	0.00710362	0.049744
ENOSF1	enolase superfamily member 1	protein_coding	chr18:670318-712662	11390	2.07996	9.47097	2.74209	0.00710326	0.049744
FAM83D	family with sequence similarity 83 member D	protein_coding	chr20:38926312-38953106	2475	6.97359	27.7232	2.60113	0.00710595	0.049744
SIPA1L3	signal induced proliferation associated 1 like 3	protein_coding	chr19:37907208-38208369	10352	3.51824	13.8174	2.55484	0.00709018	0.049744
SPTAN1	spectrin alpha, non-erythrocytic 1	protein_coding	chr9:128552558-128633662	16305	20.5044	66.8617	2.28112	0.00710193	0.049744
VAPB	VAMP associated protein B and C	protein_coding	chr20:58389229-58451101	10478	9.64642	27.9932	2.12769	0.00710401	0.049744
FKBP15	FKBP prolyl isomerase family member 15	protein_coding	chr9:113161006-113221318	11017	3.88483	11.4795	2.16715	0.00714436	0.0497463
PEX1	peroxisomal biogenesis factor 1	protein_coding	chr7:92487020-92528520	7838	3.07983	17.9973	3.10482	0.00712632	0.0497463
DPM1	dolichyl-phosphate mannosyltransferase subunit 1, catalytic	protein_coding	chr20:50934867-50958555	1207	32.7458	119.412	2.45141	0.00717486	0.0498589
PRKY	protein kinase Y-linked (pseudogene)	protein_coding	chrY:7273972-7381548	7674	0	2.46049	9.66819	0.00717292	0.0498589

## Sheet: Under_expressed_genes
Gene_Name	Description	Gene_biotype	Gene_position	CumulativeLengthExon	FPKM.Cluster 1	FPKM.Cluster 2	log2FC	pval	qval
AC133485.7		lncRNA	chr16:32126432-32132724	6197	8.06567	0	-12.1534	1.66837e-06	0.000951522
COX7A1	cytochrome c oxidase subunit 7A1	protein_coding	chr19:36150922-36152449	586	124.078	0	-12.694	1.03802e-06	0.000951522
CSDC2	cold shock domain containing C2	protein_coding	chr22:41561010-41577741	3003	48.3016	0.000928518	-13.3473	1.04167e-06	0.000951522
EGFLAM	EGF like, fibronectin type III and laminin G domains	protein_coding	chr5:38258409-38465480	6183	83.5496	0.00288087	-13.6948	4.73501e-07	0.000951522
FENDRR	FOXF1 adjacent non-coding developmental regulatory RNA	lncRNA	chr16:86474529-86509099	6880	15.6509	0	-13.2605	6.59256e-07	0.000951522
GNG11	G protein subunit gamma 11	protein_coding	chr7:93921735-93928610	3019	22.0807	0	-12.5687	1.15367e-06	0.000951522
GPX7	glutathione peroxidase 7	protein_coding	chr1:52602371-52609051	1692	34.0206	0	-12.3571	1.38722e-06	0.000951522
HLA-DOA	major histocompatibility complex, class II, DO alpha	protein_coding	chr6:33004182-33009591	3987	113.974	0	-15.3377	1.50962e-07	0.000951522
MIR100HG	mir-100-let-7a-2-mir-125b-1 cluster host gene	lncRNA	chr11:122028325-122556721	28649	2.87029	0	-12.8715	8.96608e-07	0.000951522
MIR646HG	MIR646 host gene	lncRNA	chr20:60087826-60653784	25152	2.19987	0	-12.3	1.46022e-06	0.000951522
MYO3A	myosin IIIA	protein_coding	chr10:25934229-26212532	8437	5.75991	0	-12.1128	1.73298e-06	0.000951522
PIEZO2	piezo type mechanosensitive ion channel component 2	protein_coding	chr18:10666483-11148762	14796	11.7784	0.000188452	-13.6121	8.58209e-07	0.000951522
PPY	pancreatic polypeptide	protein_coding	chr17:43940804-43942468	987	48.3534	0	-12.0867	1.77591e-06	0.000951522
RUNX3	RUNX family transcription factor 3	protein_coding	chr1:24899511-24965121	4523	20.2419	0	-13.0265	7.91439e-07	0.000951522
RXRG	retinoid X receptor gamma	protein_coding	chr1:165400922-165445355	2691	41.1477	0	-13.3008	6.39247e-07	0.000951522
SPON1	spondin 1	protein_coding	chr11:13962723-14268133	5317	131.869	0.00168748	-15.0526	1.39265e-06	0.000951522
TCF21	transcription factor 21	protein_coding	chr6:133889138-133895553	4551	16.8558	0	-12.7713	9.73248e-07	0.000951522
TMEM119	transmembrane protein 119	protein_coding	chr12:108589851-108598320	3184	16.3742	0	-12.2142	1.57762e-06	0.000951522
TMEM26	transmembrane protein 26	protein_coding	chr10:61406642-61453381	6839	7.14439	0	-12.1206	1.72034e-06	0.000951522
TNMD	tenomodulin	protein_coding	chrX:100584936-100599885	1476	44.3137	0	-12.5413	1.18129e-06	0.000951522
AC124798.1		lncRNA	chr11:17380649-17383531	2883	14.9782	0	-11.9424	2.03615e-06	0.000998942
AP002761.4		lncRNA	chr11:73238975-73242335	3361	12.0661	0	-11.8518	2.22478e-06	0.000998942
CARMN	cardiac mesoderm enhancer-associated non-coding RNA	lncRNA	chr5:149406689-149432835	18004	2.1887	0	-11.8104	2.31701e-06	0.000998942
CEND1	cell cycle exit and neuronal differentiation 1	protein_coding	chr11:787115-790113	1628	140.418	0.00532473	-13.4758	2.34246e-06	0.000998942
CLMP	CXADR like membrane protein	protein_coding	chr11:123069872-123195248	5057	50.2082	0.00110276	-14.0064	2.08465e-06	0.000998942
FIBIN	fin bud initiation factor homolog	protein_coding	chr11:26994112-26997087	2976	93.162	0.00103897	-14.1709	2.28896e-06	0.000998942
TMEM215	transmembrane protein 215	protein_coding	chr9:32783540-32789201	5342	7.89069	0	-11.9076	2.10666e-06	0.000998942
MT-CO1	mitochondrially encoded cytochrome c oxidase I	protein_coding	chrM:5904-7445	1542	10773.7	47.0937	-7.23266	2.41927e-06	0.00101106
IFNG	interferon gamma	protein_coding	chr12:68154768-68159740	1211	29.2899	0	-11.6586	2.70216e-06	0.00103268
MAGI2-AS3	MAGI2 antisense RNA 3	lncRNA	chr7:79452877-79471208	17783	2.01614	0	-11.6741	2.6595e-06	0.00103268
SPARC	secreted protein acidic and cysteine rich	protein_coding	chr5:151661096-151686975	4641	290.581	0.0238177	-13.1645	2.68571e-06	0.00103268
TMEM233	transmembrane protein 233	protein_coding	chr12:119593774-119643075	2840	12.9637	0	-11.7124	2.55702e-06	0.00103268
AL162457.2		lncRNA	chr20:61738219-61755056	1354	25.0944	0	-11.5966	2.88004e-06	0.00104342
MT-CO3	mitochondrially encoded cytochrome c oxidase III	protein_coding	chrM:9207-9990	784	12895.8	37.6049	-7.81526	2.80787e-06	0.00104342
MYOZ3	myozenin 3	protein_coding	chr5:150660874-150679365	6037	5.54296	0	-11.5746	2.9461e-06	0.00104342
C1QTNF7	C1q and TNF related 7	protein_coding	chr4:15339818-15446166	5583	5.15165	0	-11.3562	3.73756e-06	0.00114452
FGF10	fibroblast growth factor 10	protein_coding	chr5:44300247-44389706	6399	4.49884	0	-11.3576	3.73214e-06	0.00114452
TMEM200C	transmembrane protein 200C	protein_coding	chr18:5882072-5895955	10638	2.68505	0	-11.3463	3.7793e-06	0.00114452
LINC00595		lncRNA	chr10:78179185-78551355	10762	2.62466	0	-11.3302	3.8506e-06	0.00114946
OMG	oligodendrocyte myelin glycoprotein	protein_coding	chr17:31272013-31297539	3837	7.26528	0	-11.3112	3.93656e-06	0.00115857
OLFML1	olfactomedin like 1	protein_coding	chr11:7485388-7511377	3436	37.6834	0.0010345	-13.0913	4.08136e-06	0.00117743
ZNF655	zinc finger protein 655	protein_coding	chr7:99558406-99576453	8401	5.44506	0.000331906	-11.6826	4.11334e-06	0.00117743
LINC01082	long intergenic non-protein coding RNA 1082	lncRNA	chr16:86195954-86199720	1752	15.1954	0	-11.2447	4.25249e-06	0.0011848
HRK	harakiri, BCL2 interacting protein	protein_coding	chr12:116856144-116881441	6853	6.3089	0.000406879	-11.6012	4.44553e-06	0.00122229
ALX3	ALX homeobox 3	protein_coding	chr1:110059870-110070672	1976	12.8714	0	-11.1789	4.59121e-06	0.00122997
MT-ND1	mitochondrially encoded NADH:ubiquinone oxidoreductase core subunit 1	protein_coding	chrM:3307-4262	956	5118.91	25.8798	-7.05539	4.54246e-06	0.00122997
SMIM10	small integral membrane protein 10	protein_coding	chrX:134990991-134992473	1483	16.8297	0	-11.1517	4.739e-06	0.0012535
ACTG2	actin gamma 2, smooth muscle	protein_coding	chr2:73892314-73919865	3811	41.1343	0.0106101	-11.167	5.09403e-06	0.00127472
THY1	Thy-1 cell surface antigen	protein_coding	chr11:119417378-119424985	5925	92.1891	0.00141393	-14.583	5.42914e-06	0.00127472
TRO	trophinin	protein_coding	chrX:54920462-54931431	6716	7.98899	0.000944446	-11.5297	5.37676e-06	0.00127472
DCN	decorin	protein_coding	chr12:91140484-91182824	12548	45.9931	0.00944925	-11.5839	5.58991e-06	0.00128894
FABP7	fatty acid binding protein 7	protein_coding	chr6:122779716-122784074	2487	203.064	0.00212527	-14.9949	5.67488e-06	0.00128894
GYPC	glycophorin C (Gerbich blood group)	protein_coding	chr2:126656133-126696667	3609	10.1685	0.000772607	-11.3648	5.61896e-06	0.00128894
EXTL1	exostosin like glycosyltransferase 1	protein_coding	chr1:26019884-26036464	4542	12.3915	0.00129466	-11.5835	6.04597e-06	0.00132986
MRVI1		protein_coding	chr11:10573091-10693988	7700	9.41537	0.00204906	-11.2753	6.46196e-06	0.00140655
DNM3OS	DNM3 opposite strand/antisense RNA	lncRNA	chr1:172138397-172144840	3195	6.5387	0	-10.8951	6.5557e-06	0.00141225
AL359397.2		lncRNA	chr14:50326526-50327909	446	45.2719	0	-10.846	7.00332e-06	0.00146341
RSPO3	R-spondin 3	protein_coding	chr6:127118671-127199481	4957	8.62609	0.00127958	-11.2023	7.29601e-06	0.00150948
KLHDC7B	kelch domain containing 7B	protein_coding	chr22:50545899-50551023	5125	3.83669	0	-10.8077	7.37257e-06	0.00151037
CAVIN3	caveolae associated protein 3	protein_coding	chr11:6318946-6320532	1557	57.7413	0.00198586	-12.5462	7.54958e-06	0.00151216
HSD11B1	hydroxysteroid 11-beta dehydrogenase 1	protein_coding	chr1:209686178-209734949	1512	12.8038	0	-10.7853	7.59842e-06	0.00151216
AC015922.3		lncRNA	chr17:15789016-15789705	690	27.4254	0	-10.7524	7.94124e-06	0.00152268
AC103702.2		lncRNA	chr17:48635923-48647023	1596	11.6996	0	-10.7332	8.14936e-06	0.00152268
CTSC	cathepsin C	protein_coding	chr11:88293592-88337761	11395	19.2515	0.00929565	-10.3244	8.16137e-06	0.00152268
MT-ND4	mitochondrially encoded NADH:ubiquinone oxidoreductase core subunit 4	protein_coding	chrM:10760-12137	1378	5910.71	48.1783	-6.33875	8.04996e-06	0.00152268
PGM5-AS1	PGM5 antisense RNA 1	lncRNA	chr9:68353614-68357893	2355	8.02425	0	-10.7504	7.96276e-06	0.00152268
RNF175	ring finger protein 175	protein_coding	chr4:153710160-153760024	4144	4.57924	0	-10.7565	7.89845e-06	0.00152268
MT-CO2	mitochondrially encoded cytochrome c oxidase II	protein_coding	chrM:7586-8269	684	6510.08	48.8149	-6.45518	8.27203e-06	0.00152967
CH25H	cholesterol 25-hydroxylase	protein_coding	chr10:89205629-89207317	1689	10.86	0	-10.7075	8.44841e-06	0.00154858
RASL12	RAS like family 12	protein_coding	chr15:65053337-65076690	2681	6.74807	0	-10.6876	8.69483e-06	0.00157989
CPEB1	cytoplasmic polyadenylation element binding protein 1	protein_coding	chr15:82543201-82648861	8215	3.32751	0.000339421	-10.9399	8.89206e-06	0.0016018
COL4A1	collagen type IV alpha 1 chain	protein_coding	chr13:110148963-110307157	14662	37.4487	0.0138721	-10.7541	8.98892e-06	0.00160541
MT-ND2	mitochondrially encoded NADH:ubiquinone oxidoreductase core subunit 2	protein_coding	chrM:4470-5511	1042	2337.44	20.3799	-6.23022	9.75405e-06	0.00170014
CD59	CD59 molecule (CD59 blood group)	protein_coding	chr11:33703010-33736491	10569	25.89	0.0126789	-10.3143	1.00798e-05	0.00172646
COL14A1	collagen type XIV alpha 1 chain	protein_coding	chr8:120059780-120373573	10190	269.239	0.033032	-12.6821	1.04328e-05	0.00175809
AC237221.1		lncRNA	chr7:57404172-57419535	4691	3.51603	0	-10.5542	1.05446e-05	0.00176272
AP005229.1		lncRNA	chr18:11366913-11378409	810	20.2648	0	-10.5473	1.0651e-05	0.00176637
DPT	dermatopontin	protein_coding	chr1:168695468-168729206	1719	9.29534	0	-10.5085	1.12689e-05	0.00183522
GBP4	guanylate binding protein 4	protein_coding	chr1:89181144-89198942	6141	107.782	0.011372	-12.8324	1.13296e-05	0.00183522
KCNMB1	potassium calcium-activated channel subfamily M regulatory beta subunit 1	protein_coding	chr5:170374671-170389634	6036	2.62754	0	-10.4977	1.14565e-05	0.00184151
CYGB	cytoglobin	protein_coding	chr17:76527356-76551175	2753	22.3146	0.00112313	-11.9969	1.19125e-05	0.00188578
FABP3	fatty acid binding protein 3	protein_coding	chr1:31365253-31376850	1398	119.228	0.0456911	-10.6776	1.18627e-05	0.00188578
LINC00857	long intergenic non-protein coding RNA 857	lncRNA	chr10:80207372-80219657	2509	6.04749	0	-10.4339	1.26344e-05	0.00198502
OGN	osteoglycin	protein_coding	chr9:92383268-92404696	4020	85.179	0.00230745	-14.1764	1.29052e-05	0.00200273
DUOXA2	dual oxidase maturation factor 2	protein_coding	chr15:45114326-45118421	2549	5.76609	0	-10.388	1.35547e-05	0.00208265
MT-ATP6	mitochondrially encoded ATP synthase membrane subunit 6	protein_coding	chrM:8527-9207	681	5340.85	38.8064	-6.50934	1.37055e-05	0.00209044
AC233263.6		lncRNA	chr2:90365737-90367699	1963	7.40667	0	-10.3724	1.3883e-05	0.00210218
SPSB4	splA/ryanodine receptor domain and SOCS box containing 4	protein_coding	chr3:141051347-141148611	3795	13.9432	0.000814752	-11.7816	1.44167e-05	0.00216727
CD248	CD248 molecule	protein_coding	chr11:66314494-66317044	2551	61.4671	0.0233781	-11.2931	1.60181e-05	0.00226158
GJA1	gap junction protein alpha 1	protein_coding	chr6:121435595-121449727	3395	204.357	0.0982854	-10.4831	1.58817e-05	0.00226158
LRRC52	leucine rich repeat containing 52	protein_coding	chr1:165544007-165563961	1369	9.96444	0	-10.2804	1.60122e-05	0.00226158
MRPL12	mitochondrial ribosomal protein L12	protein_coding	chr17:81703367-81707517	1009	13.5327	0	-10.2818	1.5976e-05	0.00226158
FNDC1	fibronectin type III domain containing 1	protein_coding	chr6:159169400-159272108	6850	17.599	0.00253282	-11.838	1.64091e-05	0.00227759
PDCD4-AS1	PDCD4 antisense RNA 1	lncRNA	chr10:110869868-110872233	778	52.89	0.00456884	-11.4377	1.64363e-05	0.00227759
AC007448.5		lncRNA	chr17:67244282-67273503	2511	5.26433	0	-10.2351	1.72338e-05	0.00236919
AP003486.1		lncRNA	chr11:130866254-130870247	3994	5.08185	0.00515792	-8.88601	1.75256e-05	0.0023733
MT-CYB	mitochondrially encoded cytochrome b	protein_coding	chrM:14747-15887	1141	3134.02	23.8279	-6.4465	1.75378e-05	0.0023733
BIRC7	baculoviral IAP repeat containing 7	protein_coding	chr20:63235883-63240495	1550	44.0809	0.00539679	-12.0203	1.83184e-05	0.00240922
HHATL	hedgehog acyltransferase like	protein_coding	chr3:42692663-42702824	2888	123.925	0.0158728	-12.7443	1.83989e-05	0.00240922
HPCAL4	hippocalcin like 4	protein_coding	chr1:39678648-39691485	4758	18.2874	0.0175965	-9.4151	1.83236e-05	0.00240922
AL121821.2		lncRNA	chr14:41583657-41604988	4933	2.56722	0	-10.1732	1.90465e-05	0.00246104
C7	complement C7	protein_coding	chr5:40909497-40984643	6682	10.6423	0.00220113	-11.6451	2.00372e-05	0.00246449
PIK3CG	phosphatidylinositol-4,5-bisphosphate 3-kinase catalytic subunit gamma	protein_coding	chr7:106865278-106908980	7765	1.60031	0	-10.1459	1.99064e-05	0.00246449
SFRP2	secreted frizzled related protein 2	protein_coding	chr4:153780591-153789083	1996	95.5086	0.00620975	-12.9023	2.01679e-05	0.00246449
WDFY1	WD repeat and FYVE domain containing 1	protein_coding	chr2:223855716-223945357	5485	8.71782	0.0125082	-8.69692	2.00796e-05	0.00246449
ABCB5	ATP binding cassette subfamily B member 5	protein_coding	chr7:20615207-20777038	9257	15.1114	0.000570978	-13.1428	2.03209e-05	0.00246758
AC012101.2		lncRNA	chr18:75455787-75468835	5372	2.27631	0	-10.1228	2.06655e-05	0.00246758
AP005229.2		lncRNA	chr18:11390033-11390729	697	17.5821	0	-10.1259	2.05619e-05	0.00246758
LINC01028	long intergenic non-protein coding RNA 1028	lncRNA	chr17:70051277-70068095	1163	10.5372	0	-10.1259	2.05619e-05	0.00246758
BX255925.3		protein_coding	chr9:137217452-137219361	1910	11.0277	0.0157255	-8.55723	2.27525e-05	0.002671
SLC16A8	solute carrier family 16 member 8	protein_coding	chr22:38078134-38084093	2203	14.5603	0.00161351	-11.0784	2.36592e-05	0.00276191
APOBEC3G	apolipoprotein B mRNA editing enzyme catalytic subunit 3G	protein_coding	chr22:39077067-39087743	5375	10.2377	0.00155628	-11.7081	2.39559e-05	0.00278101
MT-ND5	mitochondrially encoded NADH:ubiquinone oxidoreductase core subunit 5	protein_coding	chrM:12337-14148	1812	1647.26	26.9648	-5.32802	2.46643e-05	0.00281631
SERPING1	serpin family G member 1	protein_coding	chr11:57597387-57614848	3449	52.5962	0.0533315	-9.2943	2.46136e-05	0.00281631
C10orf71	chromosome 10 open reading frame 71	protein_coding	chr10:49299170-49327492	5439	2.07103	0	-10.0044	2.51728e-05	0.00285875
AC090825.1		lncRNA	chr15:99805793-99916818	7716	1.44446	0	-9.98906	2.58279e-05	0.00290161
LINC02253	long intergenic non-protein coding RNA 2253	lncRNA	chr15:97215812-97432094	1917	5.77957	0	-9.98049	2.62021e-05	0.00292791
PYY	peptide YY	protein_coding	chr17:43952738-44004469	1181	9.35904	0	-9.97705	2.63539e-05	0.00292921
HIGD1A	HIG1 hypoxia inducible domain family member 1A	protein_coding	chr3:42784298-42804531	1675	136.399	0.0830865	-10.3066	2.6502e-05	0.00293008
MYL1	myosin light chain 1	protein_coding	chr2:210290150-210315174	1326	55.0928	0.00536132	-12.0857	2.67947e-05	0.00293143
MT-ND3	mitochondrially encoded NADH:ubiquinone oxidoreductase core subunit 3	protein_coding	chrM:10059-10404	346	2308.33	18.8455	-6.3201	2.71946e-05	0.00295968
ABI3BP	ABI family member 3 binding protein	protein_coding	chr3:100749156-100993515	10978	13.8575	0.00780593	-10.3147	2.90453e-05	0.00309716
AC010478.1		lncRNA	chr5:51372736-51383332	7152	3.95317	0.000779737	-10.8399	2.91989e-05	0.00309716
APOE	apolipoprotein E	protein_coding	chr19:44905791-44909393	2154	1074.62	0.260979	-12.3267	2.97226e-05	0.00313678
RARRES2	retinoic acid receptor responder 2	protein_coding	chr7:150338317-150341662	1909	505.719	0.0382235	-13.7852	3.04545e-05	0.00319787
GAS6-DT	GAS6 divergent transcript	lncRNA	chr13:113864112-113866834	2009	5.08765	0	-9.86423	3.18731e-05	0.00330271
GPNMB	glycoprotein nmb	protein_coding	chr7:23235967-23275108	6040	414.192	0.243481	-10.8591	3.24306e-05	0.00330271
MOG	myelin oligodendrocyte glycoprotein	protein_coding	chr6:29657002-29672372	3175	4.42541	0.000878217	-9.98011	3.25524e-05	0.00330271
PMEL	premelanosome protein	protein_coding	chr12:55954105-55973317	3901	822.389	0.579236	-10.4874	3.23688e-05	0.00330271
ZBTB8A	zinc finger and BTB domain containing 8A	protein_coding	chr1:32539427-32605941	7077	3.6256	0.00607956	-8.48029	3.25593e-05	0.00330271
GBP2	guanylate binding protein 2	protein_coding	chr1:89106132-89150456	7223	49.9207	0.0145329	-11.4722	3.27774e-05	0.00330878
TMEM255A	transmembrane protein 255A	protein_coding	chrX:120258650-120311556	3858	52.8392	0.00320579	-13.349	3.39911e-05	0.0034148
AC140118.2		lncRNA	chr12:131350844-131371721	2584	3.83799	0	-9.82074	3.43531e-05	0.00343465
PAGR1	PAXIP1 associated glutamate rich protein 1	protein_coding	chr16:29816152-29822489	3874	5.16427	0.00335298	-9.56142	3.5833e-05	0.00353192
AL022322.1		lncRNA	chr22:38090127-38091559	1433	13.4451	0.0218175	-8.44354	3.62727e-05	0.00354403
AC005041.4		lncRNA	chr2:74415422-74416781	1360	7.11739	0	-9.78576	3.64835e-05	0.00354585
CCDC8	coiled-coil domain containing 8	protein_coding	chr19:46410329-46413564	3236	21.1019	0.034383	-8.63821	3.77733e-05	0.00363737
CHRDL2	chordin like 2	protein_coding	chr11:74696429-74731385	3135	98.5086	0.0364361	-11.7456	3.77127e-05	0.00363737
FOXF1	forkhead box F1	protein_coding	chr16:86510527-86515422	3520	24.0888	0.00655481	-11.7555	3.85749e-05	0.00369753
AJ011932.1		lncRNA	chr21:45974489-45974953	465	20.1917	0	-9.74183	3.93429e-05	0.00369778
KIAA1755	KIAA1755	protein_coding	chr20:38210503-38260772	8068	2.91347	0.000440575	-10.63	3.94623e-05	0.00369778
CTXN3	cortexin 3	protein_coding	chr5:127649044-127658630	2105	4.42276	0	-9.72961	4.01763e-05	0.00374787
HFE	homeostatic iron regulator	protein_coding	chr6:26087281-26098343	5675	3.01342	0.00103618	-9.86535	4.0707e-05	0.0037805
COL6A3	collagen type VI alpha 3 chain	protein_coding	chr2:237324003-237414207	19465	86.5283	0.0633731	-10.348	4.08915e-05	0.00378083
IER3IP1	immediate early response 3 interacting protein 1	protein_coding	chr18:47152834-47176364	4233	11.2994	0.0109039	-9.38041	4.21483e-05	0.00387987
SOCS1	suppressor of cytokine signaling 1	protein_coding	chr16:11254408-11256204	1797	81.0263	0.0988165	-9.34464	4.43116e-05	0.0040313
LINC02732	long intergenic non-protein coding RNA 2732	lncRNA	chr11:110355130-110407613	2324	3.77301	0	-9.64323	4.66321e-05	0.00421828
CAMK4	calcium/calmodulin dependent protein kinase IV	protein_coding	chr5:111223653-111494886	13614	6.93451	0.000842479	-11.8676	4.68535e-05	0.00422005
LINC02084	long intergenic non-protein coding RNA 2084	lncRNA	chr3:27712910-27714005	1096	7.91609	0	-9.62796	4.78895e-05	0.00429485
BOLA3-AS1	BOLA3 divergent transcript	lncRNA	chr2:74148007-74151952	3727	3.16408	0.000748146	-9.72747	4.88546e-05	0.00432571
ASPA	aspartoacylase	protein_coding	chr17:3472374-3503405	5845	4.82358	0.00153504	-10.4167	4.99337e-05	0.00436818
CA3-AS1	CA3 antisense RNA 1	lncRNA	chr8:85440596-85464915	3728	2.2883	0	-9.60361	4.99614e-05	0.00436818
AC106786.1		lncRNA	chr5:123087248-123090299	1020	8.33761	0	-9.59914	5.03513e-05	0.00438392
CERS1	ceramide synthase 1	protein_coding	chr19:18868545-18896727	3753	3.05068	0.00251396	-8.92829	5.10451e-05	0.00439371
HLA-DQB1	major histocompatibility complex, class II, DQ beta 1	protein_coding	chr6:32659467-32668383	4904	6.66201	0.00243313	-10.1641	5.10945e-05	0.00439371
AL109976.1		lncRNA	chr20:3239705-3245382	5678	1.44893	0	-9.55135	5.47094e-05	0.00449772
BRD3OS	BRD3 opposite strand	protein_coding	chr9:134025481-134034666	5954	2.95206	0.00665594	-8.08254	5.48869e-05	0.00449772
LINC01963	long intergenic non-protein coding RNA 1963	lncRNA	chr2:216217045-216220192	3148	5.2562	0.00821912	-8.54705	5.41671e-05	0.00449772
MEDAG	mesenteric estrogen dependent adipogenesis	protein_coding	chr13:30906271-30925572	2294	13.2286	0.00364648	-10.8496	5.48489e-05	0.00449772
NKAIN3-IT1		lncRNA	chr8:62977861-62984900	7040	1.17612	0	-9.56058	5.38404e-05	0.00449772
AC144652.1		lncRNA	chr7:155295918-155297541	1624	5.02526	0	-9.53974	5.5823e-05	0.00450377
HLA-DQA1	major histocompatibility complex, class II, DQ alpha 1	protein_coding	chr6:32628179-32647062	6883	8.62974	0.00121713	-11.3822	5.57546e-05	0.00450377
LAYN	layilin	protein_coding	chr11:111540280-111561745	3144	69.5727	0.00758189	-12.7751	5.56577e-05	0.00450377
TMEM72	transmembrane protein 72	protein_coding	chr10:44911316-44937010	3049	2.68528	0	-9.5444	5.53739e-05	0.00450377
GBP5	guanylate binding protein 5	protein_coding	chr1:89258950-89272804	8143	7.52957	0.00397742	-10.3411	5.6188e-05	0.00451579
CAV1	caveolin 1	protein_coding	chr7:116525001-116561184	3866	10.244	0.0143486	-8.79138	5.65032e-05	0.00452197
NID2	nidogen 2	protein_coding	chr14:52004803-52069228	6392	68.9716	0.051905	-10.2459	5.79797e-05	0.00458918
AC015911.3		lncRNA	chr17:35499690-35510270	849	9.44141	0	-9.51385	5.8385e-05	0.00460382
AC079467.1		lncRNA	chr5:67463809-67475592	837	9.52944	0	-9.50671	5.91117e-05	0.0046436
MFAP4	microfibril associated protein 4	protein_coding	chr17:19383442-19387240	2152	38.825	0.00906988	-12.1099	6.03123e-05	0.00468508
LINC00847	long intergenic non-protein coding RNA 847	lncRNA	chr5:180830326-180839742	6088	7.06912	0.0164896	-8.17427	6.06268e-05	0.00469207
RAB13	RAB13, member RAS oncogene family	protein_coding	chr1:153981617-153986358	2751	15.1784	0.0242425	-8.82761	6.15379e-05	0.00472756
AC025171.1		lncRNA	chr5:43013060-43067452	4311	5.10638	0.0108753	-8.19408	6.18953e-05	0.0047376
LINC01305	long intergenic non-protein coding RNA 1305	lncRNA	chr2:174326027-174330643	3435	2.27204	0	-9.47534	6.24087e-05	0.00474215
AC104794.3		lncRNA	chr2:10039092-10040663	1572	9.83695	0.00954934	-9.12644	6.29636e-05	0.00476451
FAM180A	family with sequence similarity 180 member A	protein_coding	chr7:135728348-135748813	2500	20.3207	0.00211422	-11.6816	6.55525e-05	0.00487468
PCOLCE	procollagen C-endopeptidase enhancer	protein_coding	chr7:100602363-100608175	3346	262.706	0.710168	-8.28892	6.51406e-05	0.00487468
LINC00909		lncRNA	chr18:74590317-74598885	5411	3.40205	0.00343118	-9.202	6.60962e-05	0.00489768
FAM20A	FAM20A golgi associated secretory pathway pseudokinase	protein_coding	chr17:68535113-68601367	6181	6.7363	0.00318756	-10.214	6.754e-05	0.00498698
SRSF1	serine and arginine rich splicing factor 1	protein_coding	chr17:58000919-58007346	5781	12.5705	0.0334525	-7.93036	6.88941e-05	0.00505748
LRRC32	leucine rich repeat containing 32	protein_coding	chr11:76657524-76670747	4459	42.6877	0.0116616	-12.2837	6.95572e-05	0.00508205
SLFN11	schlafen family member 11	protein_coding	chr17:35350305-35373701	5982	16.3712	0.0230748	-9.22135	7.01651e-05	0.00510861
AC012085.2		lncRNA	chr12:93707791-93737823	1949	3.78075	0	-9.39252	7.20203e-05	0.00520739
IFI27	interferon alpha inducible protein 27	protein_coding	chr14:94104836-94116698	4147	88.2959	0.0901045	-9.93089	7.33387e-05	0.00526406
SFRP4	secreted frizzled related protein 4	protein_coding	chr7:37905932-38025695	3508	93.4137	0.019636	-12.3038	7.35598e-05	0.00526406
STOX2	storkhead box 2	protein_coding	chr4:183797692-184023526	11365	2.7573	0.00508445	-8.46333	7.34721e-05	0.00526406
AC109635.7		lncRNA	chr11:50184250-50208794	1432	5.02585	0	-9.35854	7.63686e-05	0.00527759
C2orf88	chromosome 2 open reading frame 88	protein_coding	chr2:189879609-190203484	5997	7.64763	0.000881364	-11.5341	7.50211e-05	0.00527759
CGAS	cyclic GMP-AMP synthase	protein_coding	chr6:73413515-73452297	4174	7.66579	0.0239589	-7.67276	7.50365e-05	0.00527759
HEIH	hepatocellular carcinoma up-regulated EZH2-associated long non-coding RNA	lncRNA	chr5:180826871-180831605	2205	37.0234	0.0479968	-9.26031	7.45148e-05	0.00527759
LINC01679	long intergenic non-protein coding RNA 1679	lncRNA	chr21:43358147-43362349	2798	2.59108	0	-9.36908	7.49931e-05	0.00527759
MT-ND4L	mitochondrially encoded NADH:ubiquinone oxidoreductase core subunit 4L	protein_coding	chrM:10470-10766	297	1507.12	7.24562	-7.16707	7.67797e-05	0.00527759
PLAAT5	phospholipase A and acyltransferase 5	protein_coding	chr11:63461404-63491194	3268	10.086	0.00217537	-10.9376	7.65534e-05	0.00527759
PVALB	parvalbumin	protein_coding	chr22:36800684-36819479	1050	9.36964	0.00265556	-9.46621	7.57733e-05	0.00527759
SSPN	sarcospan	protein_coding	chr12:26121991-26299290	6821	17.2247	0.015306	-9.73709	7.62985e-05	0.00527759
ZNF503-AS1	ZNF503 antisense RNA 1	lncRNA	chr10:75243568-75373500	5276	1.37161	0	-9.36646	7.53337e-05	0.00527759
GPR150	G protein-coupled receptor 150	protein_coding	chr5:95620087-95622142	2056	3.48123	0	-9.35059	7.7423e-05	0.00528703
PLAT	plasminogen activator, tissue type	protein_coding	chr8:42174718-42207676	7085	15.5503	0.00750351	-11.1415	7.72945e-05	0.00528703
TLX2	T cell leukemia homeobox 2	protein_coding	chr2:74513463-74517148	2810	15.7855	0.00188098	-11.486	7.84055e-05	0.00531935
CTSD	cathepsin D	protein_coding	chr11:1752755-1764573	3079	109.869	0.165531	-9.21164	8.00084e-05	0.00538075
SNN	stannin	protein_coding	chr16:11668455-11679152	3264	56.257	0.15775	-7.95265	8.00829e-05	0.00538075
TGFBI	transforming growth factor beta induced	protein_coding	chr5:136028988-136063818	7717	43.1623	0.104144	-8.29564	8.05533e-05	0.005395
AC008808.2		lncRNA	chr5:50965687-50967008	569	12.3004	0	-9.31832	8.18473e-05	0.00543398
HS3ST2	heparan sulfate-glucosamine 3-sulfotransferase 2	protein_coding	chr16:22814162-22916338	2620	2.67135	0	-9.31832	8.18473e-05	0.00543398
SOCS2-AS1	SOCS2 antisense RNA 1	lncRNA	chr12:93542022-93571768	4441	5.93223	0.0151245	-8.09553	8.19154e-05	0.00543398
CPXM1	carboxypeptidase X, M14 family member 1	protein_coding	chr20:2794074-2800627	2376	109.84	0.0646621	-10.6342	8.47776e-05	0.00558837
IL33	interleukin 33	protein_coding	chr9:6215786-6257983	3253	12.893	0.00162482	-11.4052	8.46562e-05	0.00558837
LINC00662	long intergenic non-protein coding RNA 662	lncRNA	chr19:27681072-27794005	33198	0.774877	0.00222465	-7.85637	8.55031e-05	0.00561847
RFTN1	raftlin, lipid raft linker 1	protein_coding	chr3:16313574-16514026	4769	82.484	0.0303449	-12.6241	8.62954e-05	0.00565275
MSC	musculin	protein_coding	chr8:71841549-71844468	2113	3.23732	0	-9.28531	8.6627e-05	0.00565674
ADRA1B	adrenoceptor alpha 1B	protein_coding	chr5:159865080-159973012	3147	2.16525	0	-9.27973	8.74607e-05	0.00565955
CRNDE	colorectal neoplasia differentially expressed	lncRNA	chr16:54845189-54929189	14708	2.62082	0.00617415	-8.34218	8.77534e-05	0.00565955
SLC43A3	solute carrier family 43 member 3	protein_coding	chr11:57406954-57427580	4517	21.3768	0.00617299	-12.2259	8.76743e-05	0.00565955
CA14	carbonic anhydrase 14	protein_coding	chr1:150257251-150265078	3296	8.0972	0.0237306	-7.99791	9.065e-05	0.00568744
CLEC2B	C-type lectin domain family 2 member B	protein_coding	chr12:9852984-9870136	2638	14.472	0.011551	-9.90693	9.05123e-05	0.00568744
CPA6	carboxypeptidase A6	protein_coding	chr8:67422038-67746378	2887	2.33281	0	-9.26288	9.00291e-05	0.00568744
DAAM2	dishevelled associated activator of morphogenesis 2	protein_coding	chr6:39792298-39904877	12955	4.67571	0.0021992	-11.0388	8.90809e-05	0.00568744
LINC01354	long intergenic non-protein coding RNA 1354	lncRNA	chr1:234527887-234531803	3244	2.06794	0	-9.25721	9.09075e-05	0.00568744
NBDY	negative regulator of P-body association	protein_coding	chrX:56729241-56819179	2506	9.32186	0.0261327	-7.86121	8.92496e-05	0.00568744
TUG1	taurine up-regulated 1	lncRNA	chr22:30969245-30979395	10151	12.987	0.0446089	-7.59884	8.99994e-05	0.00568744
MBD3	methyl-CpG binding domain protein 3	protein_coding	chr19:1573596-1592865	7909	19.8876	0.0566985	-8.01066	9.35049e-05	0.00581511
FRZB	frizzled related protein	protein_coding	chr2:182833275-182866637	2637	209.666	0.0703268	-12.4147	9.37864e-05	0.00581531
TMEM108-AS1	TMEM108 antisense RNA 1	lncRNA	chr3:133245603-133257207	3269	2.02385	0	-9.23721	9.40665e-05	0.00581543
AC040168.1		lncRNA	chr16:55984009-56191118	9197	0.71649	0	-9.23145	9.49968e-05	0.00583839
TARID	TCF21 antisense RNA inducing promoter demethylation	lncRNA	chr6:133502252-133892802	8082	0.815338	0	-9.23145	9.49968e-05	0.00583839
AC090114.2		lncRNA	chr7:128524016-128531069	7054	3.87143	0.0104605	-7.92338	9.63503e-05	0.00586979
PRRX1	paired related homeobox 1	protein_coding	chr1:170662728-170739421	8248	8.95152	0.00589584	-10.4382	9.59849e-05	0.00586979
RASSF8-AS1	RASSF8 antisense RNA 1	lncRNA	chr12:25936683-25959765	11316	3.739	0.00199569	-10.591	9.61972e-05	0.00586979
TP53TG1	TP53 target 1	lncRNA	chr7:87322943-87345528	5871	2.49445	0.00645733	-7.86306	9.87719e-05	0.00596514
HSPB7	heat shock protein family B (small) member 7	protein_coding	chr1:16014028-16019594	3910	5.99822	0.00364331	-10.0315	0.00010084	0.00603767
LINC02086	long intergenic non-protein coding RNA 2086	lncRNA	chr17:48646923-48707346	3858	1.6601	0	-9.19044	0.000101879	0.00608244
COL1A2	collagen type I alpha 2 chain	protein_coding	chr7:94394895-94431227	10817	219.323	0.569425	-8.69214	0.000103792	0.00609006
KCP	kielin cysteine rich BMP regulator	protein_coding	chr7:128862451-128910719	8376	24.3426	0.0839159	-7.78717	0.000104338	0.00609006
LBHD2	LBH domain containing 2	protein_coding	chr14:103084210-103090027	732	8.67741	0	-9.1785	0.000103971	0.00609006
PLN	phospholamban	protein_coding	chr6:118548296-118561716	2989	37.1646	0.0168932	-11.8875	0.000103276	0.00609006
PODN	podocan	protein_coding	chr1:53062052-53085501	4899	6.53403	0.0143821	-8.3858	0.000102563	0.00609006
RNF144A-AS1		lncRNA	chr2:6911754-6918734	5898	3.5264	0.00141828	-10.3047	0.000103479	0.00609006
UQCR11	ubiquinol-cytochrome c reductase, complex III subunit XI	protein_coding	chr19:1597169-1605473	2137	6.72945	0.0247215	-7.2797	0.000104271	0.00609006
LINC02610	long intergenic non-protein coding RNA 2610	lncRNA	chr2:238224552-238231699	3860	1.63872	0	-9.1725	0.000105039	0.00611392
AC123912.4		lncRNA	chr19:21569738-21587322	2262	2.79056	0	-9.16948	0.000105579	0.00612827
HTRA3	HtrA serine peptidase 3	protein_coding	chr4:8269754-8307098	3319	10.1101	0.00495674	-10.019	0.000106361	0.00615656
AC140847.2		lncRNA	chr12:34190471-34219246	2152	2.91479	0	-9.16041	0.000107222	0.00618924
TM9SF1	transmembrane 9 superfamily member 1	protein_coding	chr14:24189149-24195687	3530	2.41665	0.000789898	-9.26066	0.000107737	0.00620187
DIO2	iodothyronine deiodinase 2	protein_coding	chr14:80197527-80387757	7494	2.04409	0.00415072	-8.13917	0.000108126	0.00620714
ZNF747	zinc finger protein 747	protein_coding	chr16:30530367-30535347	3936	5.41843	0.0182971	-7.63179	0.000109978	0.00629619
DIRC3	disrupted in renal carcinoma 3	lncRNA	chr2:217284019-217756593	6871	2.01225	0.000811626	-9.80821	0.000114212	0.00648526
MTLN	mitoregulin	protein_coding	chr2:110211529-110245420	2051	4.89976	0.00309259	-9.11393	0.000113919	0.00648526
ZNF395	zinc finger protein 395	protein_coding	chr8:28345590-28402701	5808	14.9199	0.0310214	-8.56874	0.00011698	0.00660655
GBP6	guanylate binding protein family member 6	protein_coding	chr1:89364058-89386461	2987	16.6672	0.0361956	-8.38638	0.000118478	0.00667307
AP000357.2		lncRNA	chr22:24691122-24696003	597	82.6397	0.0450654	-10.7819	0.000119819	0.00671246
EMILIN1	elastin microfibril interfacer 1	protein_coding	chr2:27078615-27086403	3905	149.025	0.109892	-11.1953	0.000119629	0.00671246
NIPAL4	NIPA like domain containing 4	protein_coding	chr5:157460019-157474717	4208	1.93941	0.000662628	-9.19678	0.00012027	0.00671967
HSPB6	heat shock protein family B (small) member 6	protein_coding	chr19:35754566-35758079	1724	33.9024	0.102548	-8.00511	0.000120946	0.00673942
LINC01578		lncRNA	chr15:92819540-92899701	5853	8.15165	0.027187	-7.75684	0.000122038	0.00677641
TRIM69	tripartite motif containing 69	protein_coding	chr15:44728988-44767829	9265	32.7765	0.0558137	-9.14372	0.000122258	0.00677641
SPOCK2	SPARC (osteonectin), cwcv and kazal like domains proteoglycan 2	protein_coding	chr10:72059034-72089032	6411	57.3455	0.134769	-8.74396	0.000125129	0.00688075
AC016747.1		lncRNA	chr2:61141592-61144969	3109	5.01207	0.00502375	-9.07719	0.000126192	0.00690289
AKR1B1	aldo-keto reductase family 1 member B	protein_coding	chr7:134442356-134459284	3654	14.5969	0.0397946	-8.16138	0.000125961	0.00690289
AP002360.2		lncRNA	chr11:76435559-76444687	1056	7.6282	0.0139398	-7.86456	0.000126964	0.00692208
LINC01563	long intergenic non-protein coding RNA 1563	lncRNA	chr17:21075362-21092351	3389	1.72229	0	-9.05664	0.000127868	0.00692208
VAT1	vesicle amine transport 1	protein_coding	chr17:43014607-43025123	3466	266.507	5.4392	-5.08594	0.00012834	0.00692967
AC027020.2		lncRNA	chr15:100547765-100550153	2389	2.43216	0	-9.05011	0.00012929	0.00694355
AL136114.1		lncRNA	chr1:177392667-177920152	2742	2.09497	0	-9.03364	0.000132916	0.00694355
ATP6V0E2-AS1	ATP6V0E2 antisense RNA 1	lncRNA	chr7:149867697-149880610	3291	7.05017	0.00493478	-9.90484	0.0001324	0.00694355
BATF2	basic leucine zipper ATF-like transcription factor 2	protein_coding	chr11:64987945-64997018	2815	32.9083	0.0269027	-10.2027	0.000132753	0.00694355
COL4A2	collagen type IV alpha 2 chain	protein_coding	chr13:110305812-110513209	19271	74.7914	0.0783908	-10.3918	0.000131998	0.00694355
HCP5	HLA complex P5	lncRNA	chr6:31463170-31478936	11058	10.4063	0.00573724	-10.8732	0.000130741	0.00694355
LINC01184	long intergenic non-protein coding RNA 1184	lncRNA	chr5:127939152-128083172	16550	2.20864	0.00917079	-7.28874	0.000129395	0.00694355
OIP5-AS1	OIP5 antisense RNA 1	lncRNA	chr15:41283990-41309737	12673	10.8683	0.0581122	-7.00464	0.00013095	0.00694355
TEX41	testis expressed 41	lncRNA	chr2:144666312-145262988	26790	0.216395	0	-9.04683	0.000130005	0.00694355
DCAF8	DDB1 and CUL4 associated factor 8	protein_coding	chr1:160215715-160262549	7605	4.68141	0.0196796	-7.38815	0.000139252	0.00723383
LINC01976	long intergenic non-protein coding RNA 1976	lncRNA	chr17:43938363-43938959	434	25.2244	0.0288637	-8.68583	0.000140359	0.00724182
RNASEH1	ribonuclease H1	protein_coding	chr2:3541430-3558333	5945	9.45601	0.0398006	-7.34818	0.000141749	0.00727762
EFNA3	ephrin A3	protein_coding	chr1:155078837-155087538	1944	5.28493	0.017041	-7.43445	0.000142899	0.00731866
SNHG18	small nucleolar RNA host gene 18	lncRNA	chr5:9546200-9550609	1951	2.84958	0	-8.9865	0.000143846	0.00734916
HTRA1	HtrA serine peptidase 1	protein_coding	chr10:122458551-122514907	2250	81.9917	0.290108	-7.84637	0.000145207	0.00736468
IFIT3	interferon induced protein with tetratricopeptide repeats 3	protein_coding	chr10:89327997-89340971	2537	193.612	0.140494	-10.7114	0.000145088	0.00736468
CPXM2	carboxypeptidase X, M14 family member 2	protein_coding	chr10:123706207-123940267	4856	7.26087	0.00522479	-10.256	0.000146106	0.00737831
MYL9	myosin light chain 9	protein_coding	chr20:36541497-36551447	2808	189.947	0.170573	-10.2971	0.000146535	0.00737831
MGARP	mitochondria localized glutamic acid rich protein	protein_coding	chr4:139266165-139280225	1224	27.997	0.0399452	-9.23114	0.0001476	0.00741409
ZNF316	zinc finger protein 316	protein_coding	chr7:6637318-6658279	7662	10.7047	0.0564433	-6.95321	0.000149202	0.00747655
AP002807.1		lncRNA	chr11:68050740-68053762	1209	7.98449	0.0292152	-7.1912	0.000152947	0.00750908
ASTN1	astrotactin 1	protein_coding	chr1:176857302-177164973	9201	2.96662	0.00151524	-10.58	0.000152862	0.00750908
HLA-G	major histocompatibility complex, class I, G	protein_coding	chr6:29826967-29831125	1763	3.08603	0	-8.95536	0.00015154	0.00750908
KY	kyphoscoliosis peptidase	protein_coding	chr3:134599923-134651636	9001	7.63635	0.00171758	-11.72	0.000151362	0.00750908
LINC00092	long intergenic non-protein coding RNA 92	lncRNA	chr9:96019724-96027993	4849	1.12202	0	-8.95536	0.00015154	0.00750908
METTL24	methyltransferase like 24	protein_coding	chr6:110245928-110358272	1774	3.05946	0	-8.95186	0.000152429	0.00750908
MRC2	mannose receptor C type 2	protein_coding	chr17:62627670-62693597	6591	57.6267	0.145166	-8.53272	0.000152486	0.00750908
TYMP	thymidine phosphorylase	protein_coding	chr22:50525752-50530032	3600	38.9747	0.233705	-6.81489	0.000153043	0.00750908
AC006333.1		lncRNA	chr7:123749068-123751166	2099	2.57316	0	-8.94483	0.000154231	0.00753838
AP000695.1		lncRNA	chr21:36430360-36481070	893	6.03344	0	-8.9413	0.000155143	0.00753838
LINC01081	long intergenic non-protein coding RNA 1081	lncRNA	chr16:86221420-86301303	2001	2.69258	0	-8.9413	0.000155143	0.00753838
ZNF710-AS1	ZNF710 antisense RNA 1	lncRNA	chr15:90074512-90082207	2902	16.127	0.0713664	-7.26262	0.000155486	0.00753838
TULP1	TUB like protein 1	protein_coding	chr6:35497874-35512896	2916	26.0805	0.026301	-9.97888	0.000156013	0.00754642
AC073111.4		protein_coding	chr7:150400702-150412470	4333	5.64428	0.00515387	-9.26579	0.000160928	0.00757246
AC135050.6		lncRNA	chr16:31122235-31124064	756	18.0091	0.050357	-7.89953	0.000162467	0.00757246
ANKRD2	ankyrin repeat domain 2	protein_coding	chr10:97572499-97583884	1451	28.6499	0.0109919	-10.6028	0.000159253	0.00757246
ARF3	ADP ribosylation factor 3	protein_coding	chr12:48935723-48957487	4938	32.0297	0.182064	-6.94294	0.000163075	0.00757246
CPT1C	carnitine palmitoyltransferase 1C	protein_coding	chr19:49690898-49713731	5864	11.2216	0.020042	-9.50523	0.000160886	0.00757246
GJD3	gap junction protein delta 3	protein_coding	chr17:40360652-40364737	4086	20.4644	0.0234016	-9.93498	0.000161909	0.00757246
IGSF10	immunoglobulin superfamily member 10	protein_coding	chr3:151425384-151458709	11727	7.82625	0.00437978	-10.9671	0.000160766	0.00757246
KCNE4	potassium voltage-gated channel subfamily E regulatory subunit 4	protein_coding	chr2:223051814-223198399	4124	7.79716	0.0201676	-8.36117	0.000163725	0.00757246
LOXL1-AS1	LOXL1 antisense RNA 1	lncRNA	chr15:73908071-73928248	5345	2.6164	0.00635129	-8.01225	0.000159127	0.00757246
MAPKAPK5-AS1	MAPKAPK5 antisense RNA 1	lncRNA	chr12:111839764-111842902	3139	5.12403	0.0149489	-8.03081	0.000162003	0.00757246
METRN	meteorin, glial cell differentiation regulator	protein_coding	chr16:715118-719655	3689	33.1338	0.100454	-8.2211	0.000158686	0.00757246
MMP14	matrix metallopeptidase 14	protein_coding	chr14:22836560-22849027	4458	856.419	1.33804	-10.2215	0.000162703	0.00757246
SGCG	sarcoglycan gamma	protein_coding	chr13:23180952-23325165	1624	22.0689	0.00571179	-10.9206	0.000161847	0.00757246
SYNJ2BP	synaptojanin 2 binding protein	protein_coding	chr14:70366499-70417090	7057	7.88739	0.038279	-7.07338	0.000163284	0.00757246
TMEM200B	transmembrane protein 200B	protein_coding	chr1:29119429-29123903	2606	9.94216	0.0102883	-9.25835	0.000163673	0.00757246
CXCL13	C-X-C motif chemokine ligand 13	protein_coding	chr4:77511753-77611834	1431	68.8053	0.146746	-9.21763	0.000164418	0.00758428
AC121247.2		lncRNA	chr3:49260085-49261316	1232	4.23392	0	-8.89464	0.000167707	0.00759122
AL390728.6		lncRNA	chr1:247187281-247188526	1246	5.64892	0.00757214	-8.22692	0.000168206	0.00759122
BMI1	BMI1 proto-oncogene, polycomb ring finger	protein_coding	chr10:22321099-22331484	4395	9.11617	0.0065573	-9.85163	0.000166731	0.00759122
FAM240C	family with sequence similarity 240 member C	protein_coding	chr2:241893985-241902551	674	7.75874	0	-8.89829	0.000166692	0.00759122
PCLAF	PCNA clamp associated factor	protein_coding	chr15:64364304-64387687	3741	8.49305	0.0062415	-10.2043	0.000167115	0.00759122
RENBP	renin binding protein	protein_coding	chrX:153935269-153944687	2047	37.3587	0.190898	-7.07779	0.000167183	0.00759122
RNASEH1-AS1	RNASEH1 antisense RNA 1	lncRNA	chr2:3558474-3564842	4377	2.2507	0.00944949	-7.09353	0.000168565	0.00759122
UGT3A1	UDP glycosyltransferase family 3 member A1	protein_coding	chr5:35951006-36001028	8489	0.617575	0	-8.90192	0.000165684	0.00759122
ZBTB47	zinc finger and BTB domain containing 47	protein_coding	chr3:42653697-42667580	5494	62.0232	0.612179	-6.27429	0.000167506	0.00759122
NUDT3	nudix hydrolase 3	protein_coding	chr6:34279679-34392669	9900	13.0268	0.0916221	-6.60379	0.000169426	0.00759727
OLFML2B	olfactomedin like 2B	protein_coding	chr1:161983192-162023854	3415	21.3918	0.0280197	-10.1754	0.000170716	0.00761278
RFLNB	refilin B	protein_coding	chr17:439978-445939	3621	75.9655	0.781352	-6.13154	0.000171108	0.00761278
SDS	serine dehydratase	protein_coding	chr12:113392445-113426301	3005	15.2094	0.00444573	-10.8113	0.000172742	0.00766372
REC8	REC8 meiotic recombination protein	protein_coding	chr14:24171853-24180257	3844	176.145	1.3086	-6.91695	0.000173406	0.00767691
S100A3	S100 calcium binding protein A3	protein_coding	chr1:153547329-153549258	841	6.09245	0	-8.86888	0.000175063	0.00771754
LINC01886	long intergenic non-protein coding RNA 1886	lncRNA	chr2:107529292-107556499	2582	1.97418	0	-8.86143	0.000177246	0.00779735
OLFML3	olfactomedin like 3	protein_coding	chr1:113979391-114035572	2821	10.453	0.0551241	-6.97162	0.000179317	0.00787189
SPRN	shadow of prion protein	protein_coding	chr10:133420666-133424572	3128	7.37534	0.0067298	-9.78998	0.000183507	0.0080389
LINC02541	long intergenic non-protein coding RNA 2541	lncRNA	chr6:113616927-113650090	2409	2.07758	0	-8.83506	0.000185176	0.00807815
OLMALINC	oligodendrocyte maturation-associated long intergenic non-coding RNA	lncRNA	chr10:100373099-100454043	13609	2.58308	0.0109827	-7.40032	0.000185056	0.00807815
ITPRIPL1	ITPRIP like 1	protein_coding	chr2:96325331-96330517	4652	1.46192	0.000599385	-8.93398	0.000188606	0.00817434
LINC02248	long intergenic non-protein coding RNA 2248	lncRNA	chr15:26395037-26455217	2804	2.42541	0.000994415	-8.93398	0.000188606	0.00817434
PILRB	paired immunoglobin like type 2 receptor beta	protein_coding	chr7:100352176-100367733	5764	2.90733	0.0154173	-6.96153	0.000188945	0.00817434
COL1A1	collagen type I alpha 1 chain	protein_coding	chr17:50183289-50201632	9819	89.5015	0.639497	-6.93921	0.000189829	0.00817742
LTK	leukocyte receptor tyrosine kinase	protein_coding	chr15:41503637-41513887	3491	25.6507	0.0447865	-9.69308	0.000189768	0.00817742
LAMA4	laminin subunit alpha 4	protein_coding	chr6:112107931-112254939	11983	8.89883	0.0236207	-8.44966	0.000192325	0.00825219
AC022706.1		lncRNA	chr17:35313479-35325449	1405	3.49641	0	-8.80821	0.000193512	0.00825485
ILF3-DT	ILF3 divergent transcript	lncRNA	chr19:10651862-10653844	1983	10.968	0.0181858	-9.06425	0.000194713	0.00828659
IGFBP4	insulin like growth factor binding protein 4	protein_coding	chr17:40443450-40457725	2205	219.984	0.0787651	-12.7905	0.000197554	0.00833955
SERPINB9P1	serpin family B member 9 pseudogene 1	lncRNA	chr6:2851230-2881407	4422	1.10195	0	-8.79654	0.000197245	0.00833955
SNHG12	small nucleolar RNA host gene 12	lncRNA	chr1:28578538-28583132	4266	4.38946	0.0105471	-8.06954	0.000196834	0.00833955
TRIP6	thyroid hormone receptor interactor 6	protein_coding	chr7:100867387-100873454	2553	93.5146	0.592595	-7.11287	0.000199577	0.00839106
AL356599.1		lncRNA	chr6:145799409-145887430	8682	1.94843	0.00178376	-9.05591	0.00020234	0.00849015
COL11A2	collagen type XI alpha 2 chain	protein_coding	chr6:33162681-33192499	6740	156.96	2.01309	-5.9707	0.000205784	0.0085624
F11R	F11 receptor	protein_coding	chr1:160995211-161021343	5061	10.004	0.0434543	-7.41632	0.000205343	0.0085624
JPH2	junctophilin 2	protein_coding	chr20:44111695-44187578	5943	4.28852	0.0225772	-7.09936	0.000206111	0.0085624
KCNIP1	potassium voltage-gated channel interacting protein 1	protein_coding	chr5:170353487-170736632	3351	1.42262	0	-8.76496	0.000207705	0.00859446
AC036176.1		lncRNA	chr18:63367328-63381629	785	6.03922	0	-8.75696	0.00021044	0.00860541
C1QTNF4	C1q and TNF related 4	protein_coding	chr11:47589667-47594411	1413	7.5794	0.0304964	-7.17109	0.000209458	0.00860541
CHMP3	charged multivesicular body protein 3	protein_coding	chr2:86503430-86563479	7019	7.63848	0.0406308	-7.00268	0.000209636	0.00860541
LINC01852	long intergenic non-protein coding RNA 1852	lncRNA	chr15:38068812-38072990	2758	1.72371	0	-8.76096	0.000209066	0.00860541
SNHG6	small nucleolar RNA host gene 6	lncRNA	chr8:66921684-66926398	1247	27.5124	0.0966838	-7.74309	0.000210257	0.00860541
TVP23A	trans-golgi network vesicle protein 23 homolog A	protein_coding	chr16:10760919-10818794	5772	5.20031	0.00160706	-10.6648	0.000209987	0.00860541
AC087392.1		lncRNA	chr17:909632-911212	820	5.76534	0	-8.75294	0.000211827	0.00861155
MRGPRF	MAS related GPR family member F	protein_coding	chr11:69004395-69013382	2719	8.68875	0.00308111	-10.0523	0.00021148	0.00861155
CLDN5	claudin 5	protein_coding	chr22:19523024-19527545	3429	1.36715	0	-8.74081	0.000216064	0.00874977
LINC00906	long intergenic non-protein coding RNA 906	lncRNA	chr19:28883430-28970874	6806	0.688799	0	-8.74081	0.000216064	0.00874977
NEAT1	nuclear paraspeckle assembly transcript 1	lncRNA	chr11:65422774-65445540	22767	70.4295	1.17751	-5.4578	0.000219352	0.00884859
AL513534.3		lncRNA	chr10:68698500-68700794	2295	2.7677	0.00121496	-8.83554	0.000222792	0.00897005
COL16A1	collagen type XVI alpha 1 chain	protein_coding	chr1:31652263-31704319	9253	39.4211	0.159948	-7.82634	0.000225348	0.00905552
CRCP	CGRP receptor component	protein_coding	chr7:66114604-66154568	3540	13.7502	0.0928158	-6.57571	0.000225955	0.00906249
LINC00467	long intergenic non-protein coding RNA 467	lncRNA	chr1:211382736-211435570	6942	1.57888	0.0077643	-6.86576	0.000230951	0.00915742
POLR2M	RNA polymerase II subunit M	protein_coding	chr15:57706695-57782762	6508	20.0721	0.239139	-5.80674	0.00022993	0.00915742
S100A4	S100 calcium binding protein A4	protein_coding	chr1:153543613-153550136	946	106.984	0.115661	-9.95628	0.000230218	0.00915742
CAPN6	calpain 6	protein_coding	chrX:111245099-111270483	3532	4.96142	0.0031578	-9.99174	0.000233429	0.00923815
MCF2L-AS1	MCF2L antisense RNA 1	lncRNA	chr13:112967484-112968824	712	24.816	0.091682	-7.79822	0.000233903	0.00923938
EHD2	EH domain containing 2	protein_coding	chr19:47713422-47743134	3844	28.4826	0.0661922	-9.13329	0.000234601	0.00924948
ODF3B	outer dense fiber of sperm tails 3B	protein_coding	chr22:50529710-50532580	2301	49.1262	0.24711	-7.315	0.000237668	0.00935273
MGAT1	alpha-1,3-mannosyl-glycoprotein 2-beta-N-acetylglucosaminyltransferase	protein_coding	chr5:180784782-180815652	11576	32.2643	1.29156	-4.08746	0.000241652	0.00949166
LINC02106	long intergenic non-protein coding RNA 2106	lncRNA	chr5:50969217-50970167	606	7.36546	0	-8.67012	0.000242461	0.00950557
LRRN4CL	LRRN4 C-terminal like	protein_coding	chr11:62686406-62689530	2212	7.2117	0.0350192	-7.18631	0.000245114	0.00957364
SPHK1	sphingosine kinase 1	protein_coding	chr17:76376584-76387860	4416	39.2757	0.12825	-8.09714	0.000244792	0.00957364
RNF112	ring finger protein 112	protein_coding	chr17:19411125-19417276	3652	7.73818	0.0422664	-7.08754	0.000245815	0.00958312
ZBED3	zinc finger BED-type containing 3	protein_coding	chr5:77072072-77087285	6476	10.3038	0.0553777	-7.13386	0.000250257	0.00970198
TMC3	transmembrane channel like 3	protein_coding	chr15:81331088-81374213	4977	4.78657	0.00330297	-9.86036	0.000251585	0.00973541
AC019069.1		lncRNA	chr2:74832655-74833987	1333	13.7009	0.00463914	-10.0611	0.000254106	0.00980384
MLC1	modulator of VRAC current 1	protein_coding	chr22:50059391-50085902	4297	9.84345	0.0107391	-10.3823	0.000254292	0.00980384
CAV2	caveolin 2	protein_coding	chr7:116287380-116508541	6578	10.7684	0.00859152	-10.1857	0.000255996	0.00981521
C9orf16	chromosome 9 open reading frame 16	protein_coding	chr9:128160265-128163924	1653	26.9144	0.197397	-6.49047	0.000258986	0.00987992
ORAI3	ORAI calcium release-activated calcium modulator 3	protein_coding	chr16:30949068-30956461	2641	8.80536	0.0344334	-7.70863	0.000259393	0.00987992
ARPIN	actin related protein 2/3 complex inhibitor	protein_coding	chr15:89895006-89912952	8590	12.1832	0.0627177	-7.27767	0.000264619	0.00998099
CTSK	cathepsin K	protein_coding	chr1:150796208-150808260	1824	333.686	6.18199	-5.25477	0.000264312	0.00998099
AP002851.1		lncRNA	chr8:102656464-102687118	2130	2.7651	0.00130908	-8.72667	0.000267564	0.0100558
AC080038.2		lncRNA	chr17:62626437-62627590	1154	3.69618	0	-8.60473	0.000269461	0.0101089
AC087477.2		lncRNA	chr15:96354237-96405235	7083	2.63253	0.00238797	-9.18475	0.000271549	0.010169
ZFP91	ZFP91 zinc finger protein, atypical E3 ubiquitin ligase	protein_coding	chr11:58579063-58621550	5776	33.3431	0.490216	-5.51446	0.000272414	0.0101831
ALDH1A2	aldehyde dehydrogenase 1 family member A2	protein_coding	chr15:57953424-58497866	8127	49.171	0.113854	-9.52762	0.000274073	0.0102091
KDM7A-DT	KDM7A divergent transcript	lncRNA	chr7:140177184-140179640	2457	9.66901	0.0259974	-8.22081	0.000274086	0.0102091
LINC00607	long intergenic non-protein coding RNA 607	lncRNA	chr2:215611563-215848954	6958	0.607325	0	-8.59129	0.0002753	0.0102361
DUOX2	dual oxidase 2	protein_coding	chr15:45092650-45114344	9834	10.3211	0.0681202	-6.86871	0.000278703	0.0102531
HLA-A	major histocompatibility complex, class I, A	protein_coding	chr6:29941260-29945884	2710	1289.81	7.09818	-7.46254	0.000277841	0.0102531
HYAL1	hyaluronidase 1	protein_coding	chr3:50299890-50312381	3085	36.0295	0.262248	-6.67931	0.000278334	0.0102531
LINC01914	long intergenic non-protein coding RNA 1914	lncRNA	chr2:41931599-41933909	1084	3.88613	0	-8.58678	0.000277286	0.0102531
TATDN2	TatD DNase domain containing 2	protein_coding	chr3:10248023-10281218	5572	6.07426	0.012161	-8.65903	0.000278171	0.0102531
TMEM140	transmembrane protein 140	protein_coding	chr7:135148072-135166215	2313	17.7787	0.0290743	-9.36094	0.000281956	0.0103546
PI4K2A	phosphatidylinositol 4-kinase type 2 alpha	protein_coding	chr10:97640686-97676434	4189	19.9833	0.184111	-6.17682	0.000282706	0.0103639
CAVIN2	caveolae associated protein 2	protein_coding	chr2:191834310-191847088	3054	8.14211	0.00871833	-9.35432	0.000288062	0.0104796
MRGPRE	MAS related GPR family member E	protein_coding	chr11:3225030-3232417	4108	6.03378	0.0068615	-9.90105	0.000287906	0.0104796
IFNG-AS1	IFNG antisense RNA 1	lncRNA	chr12:67989445-68234686	2125	1.9451	0	-8.55943	0.000289635	0.0105073
EOMES	eomesodermin	protein_coding	chr3:27715949-27722711	3656	102.928	0.224008	-9.34235	0.000291099	0.0105175
FBXO17	F-box protein 17	protein_coding	chr19:38941401-38975742	4792	2.09988	0.000645239	-9.38771	0.000291426	0.0105175
FGD5	FYVE, RhoGEF and PH domain containing 5	protein_coding	chr3:14810853-14934571	8099	6.13236	0.0144357	-9.11316	0.000294268	0.0105445
LRRC17	leucine rich repeat containing 17	protein_coding	chr7:102913000-102945111	2827	48.2257	0.091338	-9.47502	0.000293552	0.0105445
NRG1	neuregulin 1	protein_coding	chr8:31639222-32855666	21398	1.1738	0.000912159	-10.3761	0.000294504	0.0105445
TNFRSF8	TNF receptor superfamily member 8	protein_coding	chr1:12063303-12144207	3812	2.41455	0.000932465	-9.278	0.000295201	0.0105445
GIHCG	GIHCG inhibitor of miR-200b/200a/429 expression	lncRNA	chr12:57930115-57936345	4058	2.80512	0.00343869	-8.5825	0.000295844	0.0105494
BIVM	basic, immunoglobulin-like variable motif containing	protein_coding	chr13:102799119-102841533	7952	5.4785	0.0256987	-7.3872	0.000298508	0.0105965
SPECC1L	sperm antigen with calponin homology and coiled-coil domains 1 like	protein_coding	chr22:24270817-24417739	7461	7.18065	0.0103927	-9.56498	0.000299144	0.0105965
CDIP1	cell death inducing p53 target 1	protein_coding	chr16:4510669-4538828	4274	26.9332	0.340022	-5.78829	0.000300513	0.0106252
FAM111A-DT	FAM111A divergent transcript	lncRNA	chr11:59130133-59143015	3214	4.81546	0.0067837	-8.90856	0.00030501	0.0106938
SYNGR3	synaptogyrin 3	protein_coding	chr16:1989660-1994275	3395	15.5043	0.0600163	-8.27028	0.00030487	0.0106938
TPGS1	tubulin polyglutamylase complex subunit 1	protein_coding	chr19:507497-519654	3642	12.4695	0.0701247	-7.14257	0.000304742	0.0106938
AC009549.1		lncRNA	chr11:19710934-19712619	1686	3.3053	0.00165382	-8.64696	0.000305523	0.0106938
ADRA1D	adrenoceptor alpha 1D	protein_coding	chr20:4220630-4249287	3004	1.33638	0	-8.51741	0.000309657	0.0107843
INAFM2	InaF motif containing 2	protein_coding	chr15:40323692-40326715	3024	3.85598	0.0124841	-7.59222	0.000309401	0.0107843
SNRPD3	small nuclear ribonucleoprotein D3 polypeptide	protein_coding	chr22:24555958-24582052	3914	12.3553	0.105267	-6.31004	0.000310483	0.0107891
VAMP5	vesicle associated membrane protein 5	protein_coding	chr2:85584431-85593406	790	92.5056	0.69109	-6.66537	0.000310828	0.0107891
LINC01232	long intergenic non-protein coding RNA 1232	lncRNA	chr13:99486962-99499306	6199	5.45136	0.0022787	-10.304	0.000311492	0.0107943
AC012063.1		lncRNA	chr2:236910797-237085838	13096	0.421496	0.000212915	-8.63323	0.000312551	0.0107951
TMED7	transmembrane p24 trafficking protein 7	protein_coding	chr5:115613210-115632992	4055	19.8816	0.185107	-6.18677	0.000312131	0.0107951
ADAMTS4	ADAM metallopeptidase with thrombospondin type 1 motif 4	protein_coding	chr1:161184302-161199054	10338	2.07446	0.00245421	-9.53893	0.000313307	0.0108034
PIK3R3	phosphoinositide-3-kinase regulatory subunit 3	protein_coding	chr1:46040140-46133036	7397	34.9624	0.22486	-7.02544	0.0003146	0.0108301
AC016877.3		lncRNA	chr8:98943595-98944098	504	7.83423	0	-8.49352	0.00032163	0.0110395
TIMM10B	translocase of inner mitochondrial membrane 10B	protein_coding	chr11:6481501-6484681	2989	9.3044	0.0734182	-6.34683	0.000321946	0.0110395
LINC00494	long intergenic non-protein coding RNA 494	lncRNA	chr20:48359884-48370636	5891	0.66801	0	-8.4887	0.000324103	0.0110661
AC100810.1		lncRNA	chr8:1761054-1764508	2264	11.7123	0.00628014	-10.4371	0.000329397	0.0111087
CD74	CD74 molecule	protein_coding	chr5:150400041-150412929	4780	842.626	0.955724	-11.2047	0.000329604	0.0111087
FSCN1	fascin actin-bundling protein 1	protein_coding	chr7:5592816-5606655	3699	81.6929	0.651363	-6.85749	0.000328132	0.0111087
MYZAP	myocardial zonula adherens protein	protein_coding	chr15:57591904-57685364	2598	6.92299	0.00970946	-8.75779	0.000327659	0.0111087
ZNF90	zinc finger protein 90	protein_coding	chr19:20077994-20127076	6088	4.30568	0.00458622	-9.2278	0.000327307	0.0111087
CYP3A4	cytochrome P450 family 3 subfamily A member 4	protein_coding	chr7:99756960-99784248	3384	12.6397	0.0273533	-8.82278	0.000330856	0.0111151
AL360169.3		lncRNA	chr6:158296671-158303372	2086	1.86751	0	-8.47412	0.000331683	0.0111249
RRAGC	Ras related GTP binding C	protein_coding	chr1:38838198-38859772	5116	9.50664	0.0194984	-9.0944	0.000333468	0.011149
AC079298.3		lncRNA	chr4:153948718-154300500	3262	1.17805	0	-8.45446	0.000342183	0.0112749
ARHGAP19	Rho GTPase activating protein 19	protein_coding	chr10:97222173-97292673	6167	5.78799	0.0441758	-6.4423	0.000342548	0.0112749
BGN	biglycan	protein_coding	chrX:153494980-153509546	2404	163.872	0.40025	-9.44665	0.000340393	0.0112749
C11orf45	chromosome 11 open reading frame 45	protein_coding	chr11:128899565-128906069	3784	4.57866	0.0240325	-7.07056	0.000343552	0.0112749
CCDC28B	coiled-coil domain containing 28B	protein_coding	chr1:32200386-32205387	2818	47.3253	0.323619	-6.90813	0.000340235	0.0112749
CSPG4	chondroitin sulfate proteoglycan 4	protein_coding	chr15:75674322-75712848	8290	11.2032	0.0522253	-7.82302	0.000343708	0.0112749
HLA-B	major histocompatibility complex, class I, B	protein_coding	chr6:31269491-31357188	3051	2365.77	13.7243	-7.58109	0.000341103	0.0112749
LINC00926	long intergenic non-protein coding RNA 926	lncRNA	chr15:57300365-57307769	3669	1.95438	0.00679246	-7.24646	0.000343586	0.0112749
SNHG11	small nucleolar RNA host gene 11	lncRNA	chr20:38446343-38450940	4525	2.26172	0.00962519	-7.16863	0.000339213	0.0112749
AC002070.1		lncRNA	chr12:119361247-119668079	1469	2.60695	0	-8.4495	0.000344882	0.011278
IGFBP3	insulin like growth factor binding protein 3	protein_coding	chr7:45912245-45921874	4571	66.2877	0.152251	-9.78642	0.000346592	0.0112986
TWF2	twinfilin actin binding protein 2	protein_coding	chr3:52228612-52239158	1720	121.468	1.44262	-5.95968	0.000346057	0.0112986
ABCC9	ATP binding cassette subfamily C member 9	protein_coding	chr12:21797401-21942529	11616	5.74104	0.00625433	-9.87305	0.000349868	0.0113685
AJ009632.2		lncRNA	chr21:15368966-15627342	20436	0.186103	0	-8.43954	0.000350369	0.0113685
FAM122A		protein_coding	chr9:68780065-68785566	5502	1.93931	0.00704172	-7.36798	0.000349616	0.0113685
AC008875.3		lncRNA	chr5:42983636-42993276	4465	4.03412	0.00339446	-9.56812	0.000351586	0.0113903
LINC02731	long intergenic non-protein coding RNA 2731	lncRNA	chr11:134032216-134067936	6849	0.553364	0	-8.43453	0.000353158	0.0114033
OASL	2'-5'-oligoadenylate synthetase like	protein_coding	chr12:121019111-121039242	3517	9.23298	0.0284341	-8.00459	0.000356097	0.0114653
AC018647.2		lncRNA	chr7:35695214-35699413	4200	2.28581	0.0050844	-8.1905	0.000360601	0.0114865
ACVR2B-AS1	ACVR2B antisense RNA 1	lncRNA	chr3:38451027-38454820	2517	3.62536	0.0107728	-7.5232	0.000359439	0.0114865
AL354714.1		lncRNA	chr1:160932465-160949922	2136	1.76197	0	-8.42446	0.000358832	0.0114865
AP001528.1		lncRNA	chr11:86892214-86925037	1218	3.08996	0	-8.42446	0.000358832	0.0114865
EPSTI1	epithelial stromal interaction 1	protein_coding	chr13:42886388-42992271	4924	16.9065	0.109401	-6.92181	0.000360041	0.0114865
ISG15	ISG15 ubiquitin like modifier	protein_coding	chr1:1001138-1014540	867	188.381	1.72233	-6.49277	0.000359148	0.0114865
AC106706.1		lncRNA	chr3:194702667-194727675	2733	1.37225	0	-8.41939	0.000361702	0.0114865
AC093512.2		protein_coding	chr16:30053090-30070420	3369	2.73988	0.0057383	-8.18726	0.000370732	0.0116784
AL392172.1		lncRNA	chr1:222815022-222837384	1227	6.79111	0.00706493	-8.69897	0.000371735	0.0116784
BORCS7	BLOC-1 related complex subunit 7	protein_coding	chr10:102854259-102864961	2672	7.03768	0.010672	-8.69129	0.000370199	0.0116784
HEYL	hes related family bHLH transcription factor with YRPW motif like	protein_coding	chr1:39623435-39639643	4077	4.10061	0.00535125	-9.26669	0.000368998	0.0116784
LOXL2	lysyl oxidase like 2	protein_coding	chr8:23296897-23425328	5985	30.0539	0.483366	-5.4636	0.000372211	0.0116784
PPP3R1	protein phosphatase 3 regulatory subunit B, alpha	protein_coding	chr2:68178857-68256237	3364	24.4483	0.330463	-5.60588	0.000372136	0.0116784
SCN2B	sodium voltage-gated channel beta subunit 2	protein_coding	chr11:118157849-118176639	10023	1.50593	0.000616978	-9.7862	0.000373281	0.0116784
SLC33A1	solute carrier family 33 member 1	protein_coding	chr3:155821024-155854456	10040	1.02856	0.00579637	-6.93991	0.000373192	0.0116784
TMEM220-AS1	TMEM220 antisense RNA 1	lncRNA	chr17:10729777-10815164	2716	1.3614	0	-8.39897	0.000373333	0.0116784
FNDC10	fibronectin type III domain containing 10	protein_coding	chr1:1598012-1600135	2124	30.9497	0.395353	-5.70819	0.000375073	0.0116978
ZNF385D	zinc finger protein 385D	protein_coding	chr3:21412218-22373321	13400	4.5835	0.00461905	-10.4456	0.000374965	0.0116978
AC023906.5		lncRNA	chr15:52056675-52100523	635	5.76052	0	-8.38345	0.000382408	0.0117821
AC092718.4		lncRNA	chr16:81030770-81031485	716	14.3859	0.0501794	-7.36942	0.000381955	0.0117821
ALDH3B1	aldehyde dehydrogenase 3 family member B1	protein_coding	chr11:68008578-68029282	6626	11.6311	0.105074	-6.42223	0.000378534	0.0117821
C1QTNF6	C1q and TNF related 6	protein_coding	chr22:37180166-37199385	7144	17.2019	0.0798331	-7.84127	0.000380481	0.0117821
GFAP	glial fibrillary acidic protein	protein_coding	chr17:44903159-44916937	11229	2.67309	0.0126131	-7.83758	0.000382249	0.0117821
HLA-DPB1	major histocompatibility complex, class II, DP beta 1	protein_coding	chr6:33075990-33089696	5222	229.982	0.179695	-11.9335	0.000379007	0.0117821
INHBA	inhibin subunit beta A	protein_coding	chr7:41667168-41705834	8284	1.34861	0.00183281	-8.53757	0.000380023	0.0117821
MFGE8	milk fat globule EGF and factor V/VIII domain containing	protein_coding	chr15:88898683-88913381	6807	40.7709	0.862031	-5.05348	0.000382732	0.0117821
PLEKHJ1	pleckstrin homology domain containing J1	protein_coding	chr19:2230084-2237704	4655	20.6693	0.370399	-5.18258	0.000382851	0.0117821
MRPS17	mitochondrial ribosomal protein S17	protein_coding	chr7:55951877-55956500	2100	3.42086	0.0163602	-6.90413	0.000385581	0.0118487
CA3	carbonic anhydrase 3	protein_coding	chr8:85373436-85449040	2279	18.5132	0.061612	-8.07232	0.000388429	0.0118664
PROB1	proline rich basic protein 1	protein_coding	chr5:139390592-139395104	4513	8.24285	0.0521233	-7.357	0.0003884	0.0118664
ZNF728	zinc finger protein 728	protein_coding	chr19:22974883-23003176	2777	1.81653	0.00100408	-8.50347	0.000387214	0.0118664
NBL1	NBL1, DAN family BMP antagonist	protein_coding	chr1:19596979-19658456	3596	28.7026	0.442582	-5.43342	0.000393312	0.0119166
NRAV	negative regulator of antiviral response	lncRNA	chr12:120488079-120495946	4156	3.83837	0.0199263	-7.2634	0.00039209	0.0119166
VAMP2	vesicle associated membrane protein 2	protein_coding	chr17:8159149-8163546	3241	30.0496	0.468714	-5.41037	0.000393495	0.0119166
LPP-AS2	LPP antisense RNA 2	lncRNA	chr3:188151206-188154057	2852	1.26406	0	-8.36251	0.000395002	0.0119301
AC099489.1		protein_coding	chr16:11359845-11527245	12027	4.25581	0.0201193	-8.29398	0.000396509	0.0119559
LINC01366	long intergenic non-protein coding RNA 1366	lncRNA	chr5:170307722-170335508	3006	1.19491	0	-8.35722	0.000398243	0.0119909
ANKRD9	ankyrin repeat domain 9	protein_coding	chr14:102501767-102509799	7208	17.1738	0.184364	-6.24344	0.000403039	0.0120313
LINC00599		lncRNA	chr8:9899871-9906678	5339	0.670294	0	-8.35192	0.000401521	0.0120313
MIR4458HG	MIR4458 host gene	lncRNA	chr5:8450701-8486930	7216	2.7542	0.0032596	-9.40409	0.000401439	0.0120313
PPP1R3E	protein phosphatase 1 regulatory subunit 3E	protein_coding	chr14:23295652-23302859	5550	13.0628	0.173558	-5.66962	0.000402359	0.0120313
RHOF	ras homolog family member F, filopodia associated	protein_coding	chr12:121777754-121803403	6181	10.1525	0.113884	-5.96377	0.00040374	0.012035
AC009779.3		lncRNA	chr12:55729104-55730852	1443	9.01417	0.0112546	-9.07024	0.00040624	0.01205
ALDOA	aldolase, fructose-bisphosphate A	protein_coding	chr16:30064164-30070457	3829	3.16257	0.025631	-6.31259	0.000407073	0.01205
ARL6IP1	ADP ribosylation factor like GTPase 6 interacting protein 1	protein_coding	chr16:18791669-18801572	3558	61.1693	1.93321	-4.39096	0.000407126	0.01205
HLA-DRB1	major histocompatibility complex, class II, DR beta 1	protein_coding	chr6:32578769-32589848	1229	331.374	0.666799	-9.20039	0.000406873	0.01205
PCBP4	poly(rC) binding protein 4	protein_coding	chr3:51957454-51974016	3738	65.2681	2.04077	-4.42739	0.000406976	0.01205
CAPG	capping actin protein, gelsolin like	protein_coding	chr2:85394753-85418432	2419	31.7337	0.207381	-7.25739	0.000410092	0.0121035
SNX8	sorting nexin 8	protein_coding	chr7:2251770-2354318	5750	34.8098	1.2843	-4.21105	0.000412652	0.0121447
LINC01798	long intergenic non-protein coding RNA 1798	lncRNA	chr2:66574030-66731223	3913	0.901068	0	-8.3305	0.000415025	0.0121974
AC093297.2		lncRNA	chr5:44826076-44828592	2517	3.22137	0.0155084	-6.96295	0.000417032	0.0122385
TAGLN	transgelin	protein_coding	chr11:117199370-117207464	6550	34.5804	0.680163	-5.30426	0.000418182	0.0122385
VIM	vimentin	protein_coding	chr10:17228241-17237593	5176	150.973	0.507412	-8.50649	0.000417847	0.0122385
ATP1B2	ATPase Na+/K+ transporting subunit beta 2	protein_coding	chr17:7646627-7657770	3464	8.02854	0.0296585	-7.82321	0.000420517	0.0122855
HCFC1R1	host cell factor C1 regulator 1	protein_coding	chr16:3022620-3024286	1433	71.3449	1.12076	-5.48368	0.000420961	0.0122855
CHD4	chromodomain helicase DNA binding protein 4	protein_coding	chr12:6570082-6614524	12713	2.01308	0.0187855	-6.16123	0.000423384	0.012339
FAM110B	family with sequence similarity 110 member B	protein_coding	chr8:57994509-58204279	4943	23.2319	0.192565	-6.56337	0.000425285	0.0123427
LINC02701	long intergenic non-protein coding RNA 2701	lncRNA	chr11:68870664-68874542	3252	4.36124	0.00190159	-9.69641	0.000425072	0.0123427
EIF3J-DT	EIF3J divergent transcript	lncRNA	chr15:44527257-44537046	3453	2.65411	0.0179861	-6.45253	0.000432042	0.0124868
LINC02202	long intergenic non-protein coding RNA 2202	lncRNA	chr5:159100483-159117478	3214	1.07649	0	-8.30328	0.00043283	0.0124895
THAP9-AS1	THAP9 antisense RNA 1	lncRNA	chr4:82893009-82900960	4397	5.22275	0.0424978	-6.41995	0.000435319	0.0125295
PYGM	glycogen phosphorylase, muscle associated	protein_coding	chr11:64746389-64759974	4658	71.8735	1.59753	-5.15729	0.000436522	0.0125469
LINC00654	long intergenic non-protein coding RNA 654	lncRNA	chr20:5482736-5526709	8080	2.15571	0.00511401	-8.57139	0.000450362	0.0127517
LOXL1	lysyl oxidase like 1	protein_coding	chr15:73925989-73952137	3637	48.9915	0.796859	-5.56562	0.000449921	0.0127517
TMEM51-AS1	TMEM51 antisense RNA 1	lncRNA	chr1:15111815-15153618	11973	2.18603	0.0197335	-6.2443	0.000450001	0.0127517
AC104051.2		lncRNA	chr8:57746149-57750199	2461	1.37904	0	-8.27554	0.000451741	0.0127562
AC132192.2		lncRNA	chr11:9459556-9460702	1147	2.95887	0	-8.27554	0.000451741	0.0127562
TRDN	triadin	protein_coding	chr6:123216339-123637093	9767	18.9734	0.0170385	-11.5012	0.000452631	0.0127641
ARPC4	actin related protein 2/3 complex subunit 4	protein_coding	chr3:9792495-9807726	3608	27.4871	0.430977	-5.50952	0.000457042	0.0128538
OTUD6B-AS1	OTUD6B antisense RNA 1 (head to head)	lncRNA	chr8:91059318-91070583	9834	2.44666	0.0234749	-6.11478	0.000456546	0.0128538
FEZ1	fasciculation and elongation protein zeta 1	protein_coding	chr11:125442881-125592568	9324	5.84222	0.0350752	-7.26518	0.000459711	0.0129115
MIR222HG	miR222/221 cluster host gene	lncRNA	chrX:45745211-45770274	2785	1.20438	0	-8.25863	0.000463655	0.0129699
ARMCX1	armadillo repeat containing X-linked 1	protein_coding	chrX:101550547-101554700	2125	17.307	0.0233246	-9.3554	0.000464308	0.0129708
DOCK2	dedicator of cytokinesis 2	protein_coding	chr5:169637268-170083382	13189	0.40751	0.000926774	-7.69755	0.000470059	0.0130443
RPP25	ribonuclease P and MRP subunit p25	protein_coding	chr15:74954416-74957464	3049	42.055	0.215244	-7.63192	0.000471315	0.0130618
BX537318.1		lncRNA	chr22:46013606-46015498	1207	2.7352	0	-8.23578	0.000480247	0.0132391
FGD5-AS1	FGD5 antisense RNA 1	lncRNA	chr3:14920347-14948424	5162	43.6074	1.48207	-4.29195	0.000482708	0.0132698
GPR83	G protein-coupled receptor 83	protein_coding	chr11:94377316-94401419	4277	2.73867	0.0220568	-6.40843	0.000483264	0.0132698
BVES-AS1	BVES antisense RNA 1	lncRNA	chr6:105136308-105169952	6707	0.490261	0	-8.23	0.000484526	0.013287
HLA-F	major histocompatibility complex, class I, F	protein_coding	chr6:29722775-29738528	4315	103.269	0.251224	-9.72557	0.000485295	0.0132906
ISY1	ISY1 splicing factor homolog	protein_coding	chr3:129127415-129161293	4102	5.23457	0.0504985	-6.1092	0.000494517	0.0134725
LINC00923	long intergenic non-protein coding RNA 923	lncRNA	chr15:97572185-97875650	16315	0.278437	0.000170907	-8.35251	0.000494335	0.0134725
PARP6	poly(ADP-ribose) polymerase family member 6	protein_coding	chr15:72241181-72272999	7646	4.54404	0.0300578	-7.15947	0.000496885	0.0135194
LINC01089	long intergenic non-protein coding RNA 1089	lncRNA	chr12:121795267-121803906	4132	3.2886	0.00962286	-8.06781	0.000498482	0.0135452
AC012615.1		lncRNA	chr19:1874871-1876169	1299	3.47675	0.00214653	-8.34411	0.000501065	0.0135625
LINC01597	long intergenic non-protein coding RNA 1597	lncRNA	chr20:30278906-30289956	5949	0.759168	0.000468707	-8.34411	0.000501065	0.0135625
AC007448.4		lncRNA	chr17:67244837-67245806	689	4.69573	0	-8.20669	0.000502127	0.0135691
KCNIP3	potassium voltage-gated channel interacting protein 3	protein_coding	chr2:95297327-95386077	7841	2.96076	0.0276505	-6.26404	0.000502606	0.0135691
LRFN4	leucine rich repeat and fibronectin type III domain containing 4	protein_coding	chr11:66856647-66860475	3087	40.6946	0.977719	-4.79993	0.000503692	0.0135808
ANKRD45	ankyrin repeat domain 45	protein_coding	chr1:173608336-173669851	4125	0.781127	0	-8.2008	0.000506594	0.0136064
LINC01224	long intergenic non-protein coding RNA 1224	lncRNA	chr19:23399233-23416075	3989	0.807759	0	-8.2008	0.000506594	0.0136064
WAC-AS1	WAC antisense RNA 1 (head to head)	lncRNA	chr10:28522652-28533066	3387	5.78595	0.0497736	-6.28765	0.000509	0.0136535
AC006449.7		lncRNA	chr17:38702452-38704747	2296	1.39762	0	-8.19489	0.000511118	0.0136889
MT-ND6	mitochondrially encoded NADH:ubiquinone oxidoreductase core subunit 6	protein_coding	chrM:14149-14673	525	265.192	3.02056	-6.12984	0.000511631	0.0136889
PLD6	phospholipase D family member 6	protein_coding	chr17:17200995-17206333	2578	11.0131	0.101027	-6.21639	0.000514854	0.0137224
RSAD2	radical S-adenosyl methionine domain containing 2	protein_coding	chr2:6865806-6898239	4722	97.8501	0.47435	-7.77017	0.00051381	0.0137224
ZCCHC24	zinc finger CCHC-type containing 24	protein_coding	chr10:79382325-79445624	5048	48.7883	0.151587	-8.67659	0.000514651	0.0137224
FZD4-DT	FZD4 divergent transcript	lncRNA	chr11:86955616-87021909	1988	1.60751	0	-8.18895	0.0005157	0.0137275
AC004130.2		lncRNA	chr7:20328299-20331747	896	3.55193	0	-8.18299	0.000520341	0.0137345
AC007383.2		lncRNA	chr2:206084605-206086564	1034	3.07789	0	-8.18299	0.000520341	0.0137345
ANGPTL2	angiopoietin like 2	protein_coding	chr9:127087348-127122635	3625	53.6345	0.160523	-9.466	0.000516741	0.0137345
GSTM5	glutathione S-transferase mu 5	protein_coding	chr1:109711780-109775428	6067	2.20491	0.0036308	-8.4764	0.000517914	0.0137345
LINC00205	long intergenic non-protein coding RNA 205	lncRNA	chr21:45288050-45297806	7619	2.35374	0.0205575	-6.46008	0.000520106	0.0137345
GAL3ST4	galactose-3-O-sulfotransferase 4	protein_coding	chr7:100159244-100168617	3264	9.32155	0.0706341	-6.67757	0.000522916	0.0137777
TMUB1	transmembrane and ubiquitin like domain containing 1	protein_coding	chr7:151081085-151083493	1963	46.6264	0.914999	-5.10489	0.000525749	0.0138082
C18orf32	chromosome 18 open reading frame 32	protein_coding	chr18:49477250-49487252	5740	1.05368	0.0050463	-6.91866	0.000526883	0.013814
AC010401.1		lncRNA	chr16:13930677-13935635	4959	1.15572	0.00118579	-8.28927	0.00053038	0.0138535
TIMM23B	translocase of inner mitochondrial membrane 23 homolog B	protein_coding	chr10:49942049-49974850	3040	1.93739	0.0137053	-6.29342	0.000529792	0.0138535
CLIC4	chloride intracellular channel 4	protein_coding	chr1:24745382-24844321	4467	120.165	4.54129	-4.22866	0.000531971	0.0138567
FEZF1-AS1	FEZF1 antisense RNA 1	lncRNA	chr7:122303658-122310119	3355	12.4656	0.00986987	-10.2653	0.000531177	0.0138567
LINC02019	long intergenic non-protein coding RNA 2019	lncRNA	chr3:50669989-50672048	2060	1.52569	0	-8.16495	0.00053463	0.0138951
GABPB1-AS1	GABPB1 antisense RNA 1	lncRNA	chr15:50354959-50372202	17179	1.901	0.0210977	-5.96197	0.000538224	0.0139711
AXL	AXL receptor tyrosine kinase	protein_coding	chr19:41219223-41261766	5134	2.58761	0.00249913	-9.14556	0.000541608	0.0140241
ATP5F1A	ATP synthase F1 subunit alpha	protein_coding	chr18:46080248-46104334	10908	222.855	18.0025	-3.05066	0.000543733	0.0140312
LINC00865	long intergenic non-protein coding RNA 865	lncRNA	chr10:89829483-89840861	5911	0.527238	0	-8.1528	0.00054447	0.0140312
MRPL34	mitochondrial ribosomal protein L34	protein_coding	chr19:17292609-17306843	1686	72.6539	1.86258	-4.75407	0.000544247	0.0140312
VPS33A	VPS33A core subunit of CORVET and HOPS complexes	protein_coding	chr12:122229564-122266494	7466	2.53463	0.0242937	-6.10638	0.000544568	0.0140312
BCL6B	BCL6B transcription repressor	protein_coding	chr17:7023050-7030290	4345	17.6945	0.0930852	-7.66824	0.00054645	0.0140623
AC023043.4		lncRNA	chr18:36189824-36190272	449	6.91158	0	-8.14669	0.000549488	0.0140846
AC091982.3		lncRNA	chr5:151770242-151771508	726	4.27452	0	-8.14669	0.000549488	0.0140846
PDCD1LG2	programmed cell death 1 ligand 2	protein_coding	chr9:5510531-5571282	2432	1.27603	0	-8.14669	0.000549488	0.0140846
SYPL2	synaptophysin like 2	protein_coding	chr1:109466546-109482134	4042	6.29566	0.00879736	-9.12694	0.000550009	0.0140846
AC027031.2		lncRNA	chr8:106270144-106272902	1422	4.92189	0.00392172	-8.82669	0.00056864	0.0141175
AC027682.6		lncRNA	chr16:67517862-67528675	883	3.48459	0	-8.13439	0.000559725	0.0141175
AL031985.3		lncRNA	chr1:40464319-40466767	2449	2.28091	0.00240111	-8.25227	0.00056356	0.0141175
AP000787.1		lncRNA	chr11:95150539-95234391	7431	1.26884	0.00112569	-9.1639	0.000561446	0.0141175
B2M	beta-2-microglobulin	protein_coding	chr15:44711487-44718877	6079	978.415	55.6018	-3.62098	0.000566548	0.0141175
GBP1	guanylate binding protein 1	protein_coding	chr1:89052319-89065230	4862	151.674	0.569287	-8.74595	0.000558085	0.0141175
HOMER3-AS1	HOMER3 antisense RNA 1	lncRNA	chr19:18940235-18947452	1665	1.83212	0	-8.12198	0.000570237	0.0141175
IGFBP6	insulin like growth factor binding protein 6	protein_coding	chr12:53097436-53102345	1346	247.785	0.254992	-11.8469	0.000554987	0.0141175
LEFTY2	left-right determination factor 2	protein_coding	chr1:225936598-225941383	2286	3.0732	0.00243949	-8.83212	0.000563575	0.0141175
MOXD1	monooxygenase DBH like 1	protein_coding	chr6:132296055-132401475	5223	1.61308	0.00429338	-7.87374	0.00056472	0.0141175
MT1A	metallothionein 1A	protein_coding	chr16:56638666-56640087	396	7.70323	0	-8.12198	0.000570237	0.0141175
NPB	neuropeptide B	protein_coding	chr17:81900745-81902905	2161	13.7555	0.0288128	-8.82205	0.000567142	0.0141175
PDGFRB	platelet derived growth factor receptor beta	protein_coding	chr5:150113839-150155872	7135	8.85058	0.0557154	-7.46753	0.000567758	0.0141175
SLFN12L	schlafen family member 12 like	protein_coding	chr17:35464249-35522379	3918	0.785321	0	-8.13439	0.000559725	0.0141175
SPIB	Spi-B transcription factor	protein_coding	chr19:50418938-50431314	4282	3.5774	0.00603953	-9.25173	0.000558895	0.0141175
LINC00899	long intergenic non-protein coding RNA 899	lncRNA	chr22:46039907-46044853	4947	1.3347	0.00184581	-8.37785	0.000578478	0.0142534
IFI27L2	interferon alpha inducible protein 27 like 2	protein_coding	chr14:94127779-94130253	1602	22.1411	0.0628567	-9.3284	0.000580448	0.0142695
ETV7	ETS variant transcription factor 7	protein_coding	chr6:36354091-36387800	2374	22.3949	0.34898	-5.44821	0.00058299	0.0143151
CNRIP1	cannabinoid receptor interacting protein 1	protein_coding	chr2:68284171-68320051	3548	9.46496	0.0190773	-10.0866	0.000585997	0.0143362
ENPP6	ectonucleotide pyrophosphatase/phosphodiesterase 6	protein_coding	chr4:184088706-184221230	4615	4.8902	0.00306081	-9.72169	0.000586593	0.0143362
ESRRA	estrogen related receptor alpha	protein_coding	chr11:64305497-64316743	3105	44.8308	0.790985	-5.41497	0.000586119	0.0143362
RCN3	reticulocalbin 3	protein_coding	chr19:49528003-49546962	1703	76.8061	0.732767	-6.71251	0.000585779	0.0143362
SLC38A5	solute carrier family 38 member 5	protein_coding	chrX:48458537-48470260	4018	4.82801	0.0427072	-6.24409	0.000591176	0.0144145
AL031118.1		lncRNA	chr6:27404010-27406964	2955	1.01444	0	-8.09683	0.000592128	0.0144209
EBLN3P	endogenous Bornavirus like nucleoprotein 3, pseudogene	lncRNA	chr9:37079645-37090928	10492	3.84889	0.0235897	-7.19399	0.000593516	0.0144322
TEX261	testis expressed 261	protein_coding	chr2:70985942-70994873	4184	22.1534	0.409145	-5.20278	0.000593974	0.0144322
ACSM2A	acyl-CoA synthetase medium chain family member 2A	protein_coding	chr16:20451461-20487669	8195	0.364179	0	-8.09048	0.000597789	0.0144912
AL356740.1		lncRNA	chr13:112964835-112966131	1297	2.30104	0	-8.09048	0.000597789	0.0144912
C1orf122	chromosome 1 open reading frame 122	protein_coding	chr1:37806979-37809454	2231	45.1214	1.26493	-4.54596	0.000598932	0.0145021
ICAM1	intercellular adhesion molecule 1	protein_coding	chr19:10271093-10286615	3448	29.4405	0.213537	-7.36392	0.000602814	0.0145569
INKA2-AS1	INKA2 antisense RNA 1	lncRNA	chr1:111739579-111747798	2414	1.23084	0	-8.08409	0.000603528	0.0145569
JTB	jumping translocation breakpoint	protein_coding	chr1:153974269-153977674	1482	4.43749	0.0263211	-6.64802	0.000602259	0.0145569
SNCA	synuclein alpha	protein_coding	chr4:89700345-89838315	6202	17.3746	0.0188958	-11.4057	0.000606873	0.0145761
AC026469.1		lncRNA	chr16:85142696-85146001	3306	0.890754	0	-8.07124	0.000615245	0.0145838
AC106820.4		lncRNA	chr16:2476558-2482173	5616	4.24665	0.024784	-7.43487	0.000615569	0.0145838
AL358334.2		lncRNA	chr14:50956259-50962002	4714	1.92452	0.00177451	-9.10833	0.000614173	0.0145838
AP003119.3		lncRNA	chr11:76800364-76804555	4192	0.702489	0	-8.07124	0.000615245	0.0145838
EMP3	epithelial membrane protein 3	protein_coding	chr19:48321509-48330553	1645	85.9845	1.43434	-5.54	0.000610364	0.0145838
FAM162B	family with sequence similarity 162 member B	protein_coding	chr6:116752197-116765719	1032	2.86632	0	-8.07768	0.000609346	0.0145838
GAL3ST3	galactose-3-O-sulfotransferase 3	protein_coding	chr11:66040765-66049161	3649	3.55742	0.00382069	-9.50809	0.000615549	0.0145838
GLI1	GLI family zinc finger 1	protein_coding	chr12:57459785-57472268	4560	1.98373	0.00927589	-7.06376	0.000607939	0.0145838
IQCA1	IQ motif containing with AAA domain 1	protein_coding	chr2:236324147-236507535	5968	1.48916	0.0028829	-8.15033	0.000613606	0.0145838
PCSK1N	proprotein convertase subtilisin/kexin type 1 inhibitor	protein_coding	chrX:48831096-48835610	1338	328.895	1.96836	-8.14956	0.000615121	0.0145838
VSTM4	V-set and transmembrane domain containing 4	protein_coding	chr10:49014236-49115522	8655	11.2876	0.022289	-10.6612	0.000612274	0.0145838
KMT2E-AS1	KMT2E antisense RNA 1	lncRNA	chr7:105013425-105014321	736	8.71996	0.0124066	-8.33692	0.000618724	0.0146254
TRIM63	tripartite motif containing 63	protein_coding	chr1:26051304-26068436	2573	46.6428	0.118057	-9.45288	0.000618528	0.0146254
CCDC85B	coiled-coil domain containing 85B	protein_coding	chr11:65890673-65891635	963	91.6571	1.35999	-5.83271	0.000621019	0.0146349
CLIC5	chloride intracellular channel 5	protein_coding	chr6:45880827-46080348	10432	7.92053	0.0391588	-8.45312	0.00062021	0.0146349
USP30-AS1	USP30 antisense RNA 1	lncRNA	chr12:109052350-109053952	656	4.46895	0	-8.06477	0.000621227	0.0146349
AC024075.2		lncRNA	chr19:16633797-16635269	1473	5.14594	0.0359819	-6.37534	0.000623613	0.0146746
AC091729.3		lncRNA	chr7:1160374-1165607	4569	2.13589	0.011635	-6.89073	0.000625997	0.0146945
ALPL	alkaline phosphatase, biomineralization associated	protein_coding	chr1:21509397-21578410	2980	199.417	0.519735	-10.6611	0.000626571	0.0146945
RAB24	RAB24, member RAS oncogene family	protein_coding	chr5:177301198-177303744	2065	3.37652	0.00321866	-8.49581	0.000632899	0.0148097
TRAM2-AS1	TRAM2 antisense RNA 1 (head to head)	lncRNA	chr6:52576787-52643058	8603	1.1758	0.00156364	-8.84753	0.000634129	0.0148126
SYT14	synaptotagmin 14	protein_coding	chr1:209900923-210171389	13977	1.88489	0.00075632	-10.429	0.000635224	0.0148143
AMDHD2	amidohydrolase domain containing 2	protein_coding	chr16:2520357-2531422	4366	30.2675	0.95606	-4.47758	0.000638065	0.014864
SHISAL2A	shisa like 2A	protein_coding	chr1:52633168-52669683	2684	6.20916	0.0119986	-9.16338	0.000640362	0.0149009
AC100793.4		lncRNA	chr17:42751289-42751717	429	6.7105	0	-8.0386	0.000646006	0.0149191
ACP5	acid phosphatase 5, tartrate resistant	protein_coding	chr19:11574660-11579008	2919	204.878	0.696459	-9.25366	0.000645192	0.0149191
COLCA2	colorectal cancer associated 2	protein_coding	chr11:111298555-111308735	2059	9.97951	0.0450135	-7.79643	0.000642203	0.0149191
ICAM5	intercellular adhesion molecule 5	protein_coding	chr19:10289952-10296778	3935	7.10448	0.0205383	-8.44324	0.000646144	0.0149191
PHETA2	PH domain containing endocytic trafficking adaptor 2	protein_coding	chr22:42074248-42079438	2451	31.8204	0.212323	-7.05194	0.000642896	0.0149191
H1-10	H1.10 linker histone	protein_coding	chr3:129314771-129316286	1516	240.461	15.7765	-3.32244	0.000648313	0.0149362
WDR86	WD repeat domain 86	protein_coding	chr7:151375909-151410727	4044	3.56589	0.011486	-8.4515	0.000647608	0.0149362
NPW	neuropeptide W	protein_coding	chr16:2009926-2020755	928	26.5249	0.268718	-6.41087	0.000660617	0.0151362
LMF2	lipase maturation factor 2	protein_coding	chr22:50502949-50507702	3065	92.9127	5.44799	-3.5077	0.000662823	0.0151536
AL596442.3		lncRNA	chr6:170158728-170160471	659	4.30833	0	-8.01865	0.000665531	0.01519
AL590822.3		lncRNA	chr1:2315040-2323085	5794	0.895715	0.0010149	-8.14628	0.000670106	0.0152683
AP003119.2		lncRNA	chr11:76782581-76783062	354	7.98301	0	-8.01194	0.000672228	0.0152683
INAFM1	InaF motif containing 1	protein_coding	chr19:47274885-47275723	839	72.1032	1.19352	-5.41622	0.000673132	0.0152704
RGN	regucalcin	protein_coding	chrX:47078355-47093314	2811	8.37149	0.086761	-6.25456	0.000676737	0.0153208
AC120049.1		lncRNA	chr18:44676927-44679717	2065	1.35573	0	-7.99843	0.000685827	0.015493
IFI44L	interferon induced protein 44 like	protein_coding	chr1:78619922-78646145	10240	9.15231	0.0275375	-9.07144	0.000685285	0.015493
CENPB	centromere protein B	protein_coding	chr20:3783851-3786740	2890	123.022	6.36976	-3.76792	0.000689578	0.0155107
IFIT2	interferon induced protein with tetratricopeptide repeats 2	protein_coding	chr10:89283694-89309271	4074	33.4547	0.169749	-7.82891	0.000688552	0.0155107
LBX2-AS1	LBX2 antisense RNA 1	lncRNA	chr2:74502595-74504678	2084	9.56197	0.0476057	-7.44213	0.000688712	0.0155107
AL354766.2		lncRNA	chr20:46901143-46901726	423	6.58716	0	-7.99162	0.000692659	0.0155132
CCR1	C-C motif chemokine receptor 1	protein_coding	chr3:46201711-46208313	2646	1.05305	0	-7.99162	0.000692659	0.0155132
AC003077.1		lncRNA	chr7:111757051-111762216	4132	0.671143	0	-7.98478	0.00069959	0.0156428
AC005261.2		lncRNA	chr19:57304305-57308562	4258	3.6844	0.0383177	-6.17392	0.000699942	0.0156428
AC060766.4		lncRNA	chr17:35403837-35404373	537	5.13958	0	-7.97791	0.000706623	0.0156679
ADM2	adrenomedullin 2	protein_coding	chr22:50481543-50486440	4289	10.142	0.130402	-5.91677	0.000704283	0.0156679
AL355488.1		lncRNA	chr1:110370154-110373003	2850	2.5438	0.0228213	-6.1683	0.000705524	0.0156679
C1R	complement C1r	protein_coding	chr12:7080214-7092540	5803	74.1767	0.772423	-6.52704	0.000703663	0.0156679
EVX1-AS	EVX1 antisense RNA	lncRNA	chr7:27241429-27247229	1361	2.02789	0	-7.97791	0.000706623	0.0156679
LINC01388	long intergenic non-protein coding RNA 1388	lncRNA	chr9:112713-113754	416	6.63451	0	-7.97791	0.000706623	0.0156679
PIGBOS1	PIGB opposite strand 1	protein_coding	chr15:55317184-55319161	982	7.81305	0.014681	-8.02689	0.000707064	0.0156679
AC104964.4		lncRNA	chr8:10486807-10489666	2860	0.960402	0	-7.97101	0.000713758	0.0157415
ANGPTL7	angiopoietin like 7	protein_coding	chr1:11189355-11195981	2224	1.23505	0	-7.97101	0.000713758	0.0157415
COL3A1	collagen type III alpha 1 chain	protein_coding	chr2:188974373-189012746	6758	452.122	4.03313	-8.69767	0.000715577	0.0157415
NR2F1-AS1	NR2F1 antisense RNA 1	lncRNA	chr5:93360779-93585649	22725	1.88684	0.00581605	-8.9123	0.000714606	0.0157415
RMI2	RecQ mediated genome instability 2	protein_coding	chr16:11249619-11381662	3611	20.0661	0.397804	-5.12064	0.000715662	0.0157415
HAPLN3	hyaluronan and proteoglycan link protein 3	protein_coding	chr15:88877288-88895626	3524	6.02568	0.0542798	-7.14026	0.000721866	0.015796
NPR1	natriuretic peptide receptor 1	protein_coding	chr1:153678688-153693992	4952	23.611	0.343705	-5.72683	0.00072153	0.015796
SEMA3B	semaphorin 3B	protein_coding	chr3:50267558-50277546	5768	36.9929	1.04765	-4.82779	0.000721917	0.015796
LGALS1	galectin 1	protein_coding	chr22:37675636-37679802	1067	359.99	2.28878	-8.4147	0.000723045	0.0158041
AC004846.1		lncRNA	chr14:73242651-73245979	3050	0.887585	0	-7.9501	0.0007358	0.0160245
AL022328.4		lncRNA	chr22:50199090-50200837	1001	8.75971	0.0421896	-7.16574	0.00073696	0.0160245
RAB42	RAB42, member RAS oncogene family	protein_coding	chr1:28592200-28595443	2200	15.8106	0.167056	-6.38537	0.000736841	0.0160245
AC010969.2		lncRNA	chr2:9936360-9939590	3231	1.94139	0.00110014	-8.72525	0.000739094	0.0160542
SYNPO2	synaptopodin 2	protein_coding	chr4:118850688-119061247	19530	1.8101	0.00877881	-7.7967	0.000742814	0.016099
CLDN23	claudin 23	protein_coding	chr8:8701937-8704096	2160	16.3174	0.0402289	-8.91526	0.000749452	0.0162118
AC005944.1		lncRNA	chr19:3052910-3053724	564	4.75306	0	-7.93599	0.000751048	0.0162127
GATA6-AS1	GATA6 antisense RNA 1 (head to head)	lncRNA	chr18:22164886-22169878	3173	0.844854	0	-7.93599	0.000751048	0.0162127
SAMD14	sterile alpha motif domain containing 14	protein_coding	chr17:50110040-50129882	7016	13.8756	0.105697	-8.06846	0.000753856	0.016223
SLC22A17	solute carrier family 22 member 17	protein_coding	chr14:23346306-23352912	4278	26.3339	0.726227	-4.75427	0.000753041	0.016223
ST3GAL4	ST3 beta-galactoside alpha-2,3-sialyltransferase 4	protein_coding	chr11:126355640-126440344	4465	82.0547	3.21714	-4.37791	0.000753682	0.016223
AL139351.3		lncRNA	chr20:48025245-48060271	2858	0.933351	0	-7.92889	0.000758844	0.0162968
SBNO1-AS1	SBNO1 antisense RNA 1	lncRNA	chr12:123363868-123366113	2246	1.18767	0	-7.92889	0.000758844	0.0162968
AC145207.3		lncRNA	chr17:81843165-81843958	529	5.0176	0	-7.92174	0.000766758	0.0163762
AL136295.7		lncRNA	chr14:24201612-24202811	1200	3.79659	0.0205149	-6.62563	0.000767067	0.0163762
AL731533.2		lncRNA	chr10:3065424-3066001	578	4.59224	0	-7.92174	0.000766758	0.0163762
FBXO10	F-box protein 10	protein_coding	chr9:37510892-37576380	6028	1.838	0.00180196	-8.90348	0.000766271	0.0163762
HNRNPUL2	heterogeneous nuclear ribonucleoprotein U like 2	protein_coding	chr11:62712630-62727457	5401	17.8413	0.455327	-4.72542	0.000770722	0.0164337
ARRDC3-AS1	ARRDC3 antisense RNA 1	lncRNA	chr5:91380349-91612566	7584	0.348247	0	-7.91457	0.000774792	0.0164868
NEDD8	NEDD8 ubiquitin like modifier	protein_coding	chr14:24216857-24232367	3787	11.5213	0.143321	-5.8866	0.000777219	0.0165216
CHRDL1	chordin like 1	protein_coding	chrX:110673856-110795819	3920	102.707	0.227582	-10.3112	0.000778419	0.0165285
AC025774.1		lncRNA	chr5:72087782-72108000	4372	0.848755	0.000637772	-8.06114	0.000782298	0.0165455
BX284668.5		lncRNA	chr1:16887577-16889706	2130	1.73594	0.00130908	-8.05601	0.000788459	0.0166589
AC084212.1		lncRNA	chr3:157579694-157587495	2547	1.02139	0	-7.89282	0.000799639	0.0166759
AL161652.1		lncRNA	chr10:92423386-92427620	954	2.74077	0	-7.9001	0.00079123	0.0166759
AVPR2	arginine vasopressin receptor 2	protein_coding	chrX:153902531-153907166	2252	1.15519	0	-7.89282	0.000799639	0.0166759
FOXD2-AS1	FOXD2 adjacent opposite strand RNA 1	lncRNA	chr1:47432133-47434641	2509	3.61586	0.0125769	-7.71997	0.000797608	0.0166759
MARCKSL1	MARCKS like 1	protein_coding	chr1:32333839-32336233	1546	215.508	10.1958	-3.89979	0.0007937	0.0166759
MOB4	MOB family member 4, phocein	protein_coding	chr2:197515571-197553699	4081	2.97375	0.0342354	-5.91586	0.000796495	0.0166759
NGRN	neugrin, neurite outgrowth associated	protein_coding	chr15:90265659-90278141	7694	5.64162	0.103421	-5.19128	0.000795462	0.0166759
PTGDS	prostaglandin D2 synthase	protein_coding	chr9:136975092-136981742	2712	0.959251	0	-7.89282	0.000799639	0.0166759
SPARCL1	SPARC like 1	protein_coding	chr4:87473335-87531061	3477	75.0364	0.159734	-10.5546	0.000790654	0.0166759
SYNPO	synaptopodin	protein_coding	chr5:150601080-150659207	10243	19.7857	0.212559	-7.49663	0.00079873	0.0166759
AC007996.1		lncRNA	chr18:26542971-26545791	2821	1.51669	0.00631422	-6.78124	0.000810693	0.0168225
TCTA	T cell leukemia translocation altered	protein_coding	chr3:49412206-49416475	2747	47.1207	1.46537	-4.57408	0.000809897	0.0168225
SELENOM	selenoprotein M	protein_coding	chr22:31104772-31120069	3187	24.1445	0.270611	-6.54265	0.000811821	0.0168292
AC005229.4		lncRNA	chr7:148696467-148698664	2198	2.01868	0.00288576	-7.93569	0.000815605	0.0168798
AL158212.3		lncRNA	chr10:112823490-112827726	4237	2.39987	0.0138693	-6.96572	0.000815879	0.0168798
GAS6-AS1	GAS6 antisense RNA 1	lncRNA	chr13:113815630-113845744	7169	3.1904	0.0435956	-5.61922	0.000816847	0.0168813
C1QTNF1	C1q and TNF related 1	protein_coding	chr17:79022814-79049788	4755	33.2402	0.15334	-8.04125	0.000820354	0.0168825
CCDC80	coiled-coil domain containing 80	protein_coding	chr3:112596794-112649530	13071	8.52485	0.0542553	-7.78328	0.000819561	0.0168825
ZNF219	zinc finger protein 219	protein_coding	chr14:21090077-21104722	6663	30.9437	1.59999	-3.69912	0.000820858	0.0168825
AL450998.2		lncRNA	chr1:15834474-15848147	2473	1.7408	0.0110179	-6.36444	0.000834529	0.0170296
LHFPL4	LHFPL tetraspan subfamily member 4	protein_coding	chr3:9498361-9553822	5349	1.11342	0.000664528	-8.65053	0.000834382	0.0170296
NIPBL-DT	NIPBL divergent transcript	lncRNA	chr5:36864425-36876700	6939	1.65949	0.0196128	-5.88465	0.000833084	0.0170296
NUTM2A-AS1	NUTM2A antisense RNA 1	lncRNA	chr10:87201647-87342612	22452	0.649337	0.00862873	-5.58204	0.000832819	0.0170296
RAB30-DT	RAB30 divergent transcript	lncRNA	chr11:83072052-83107789	7192	2.80562	0.0375313	-5.70372	0.000834161	0.0170296
ATP6V0E2	ATPase H+ transporting V0 subunit e2	protein_coding	chr7:149872968-149891204	6751	27.6532	1.25786	-3.91388	0.000835482	0.0170324
DEXI	Dexi homolog	protein_coding	chr16:10928891-10942468	6692	12.3136	0.26019	-5.17064	0.000841501	0.0171001
HLA-DPA1	major histocompatibility complex, class II, DP alpha 1	protein_coding	chr6:33064569-33080775	5748	195.315	0.322702	-11.2366	0.000846411	0.0171548
CDK5RAP3	CDK5 regulatory subunit associated protein 3	protein_coding	chr17:47967810-47981781	6077	1.67324	0.0136447	-6.56654	0.000856233	0.0172334
TMEM139	transmembrane protein 139	protein_coding	chr7:143279957-143288048	2564	1.82323	0.00229342	-7.9957	0.00085362	0.0172334
NR2F2	nuclear receptor subfamily 2 group F member 2	protein_coding	chr15:96325938-96340263	6476	95.5158	5.20321	-3.67466	0.000862075	0.0172547
STOML1	stomatin like 1	protein_coding	chr15:73978926-73994622	10458	7.41596	0.155062	-5.13203	0.00086184	0.0172547
AC004812.2		lncRNA	chr12:120116907-120119000	2094	4.08653	0.0286941	-6.6979	0.000864441	0.0172855
AC073349.1		lncRNA	chr7:64888527-64890100	1062	2.35014	0	-7.83316	0.000871835	0.0173923
AC100814.2		lncRNA	chr8:65591850-65592472	623	4.00617	0	-7.83316	0.000871835	0.0173923
FAM216B	family with sequence similarity 216 member B	protein_coding	chr13:42781550-42791549	3308	5.39319	0.0176322	-8.34894	0.000873112	0.0173923
MMP24OS	MMP24 opposite strand	protein_coding	chr20:35201745-35278131	5520	4.84442	0.0662848	-5.75858	0.000873016	0.0173923
AP3S2	adaptor related protein complex 3 subunit sigma 2	protein_coding	chr15:89830599-89894638	9237	6.78076	0.166559	-4.83888	0.000875132	0.0174109
AC012467.2		lncRNA	chr3:53858994-53861576	2583	3.58896	0.0429265	-5.68141	0.000879189	0.0174269
AL445471.1		lncRNA	chr1:24961345-24963097	820	3.02761	0	-7.82553	0.000881518	0.0174269
DUSP15	dual specificity phosphatase 15	protein_coding	chr20:31847637-31870747	3791	18.3366	0.127805	-7.61897	0.000877411	0.0174269
KTI12	KTI12 chromatin associated homolog	protein_coding	chr1:52032103-52033810	1708	4.15959	0.00653739	-8.03307	0.000881071	0.0174269
AC093673.1		lncRNA	chr7:143379692-143380495	648	9.74112	0.00477158	-8.71549	0.000884573	0.0174707
HSPA12B	heat shock protein family A (Hsp70) member 12B	protein_coding	chr20:3732685-3753111	3133	27.0517	0.0237117	-10.7805	0.000887475	0.017495
DANCR	differentiation antagonizing non-protein coding RNA	lncRNA	chr4:52712404-52720351	2328	4.31676	0.0382861	-6.29156	0.000891005	0.0175239
PABPN1	poly(A) binding protein nuclear 1	protein_coding	chr14:23321289-23326185	3876	44.199	2.63784	-3.49223	0.000891459	0.0175239
MIR210HG	MIR210 host gene	lncRNA	chr11:565660-568457	2321	5.00684	0.0151557	-7.8867	0.000894313	0.0175635
UGDH-AS1	UGDH antisense RNA 1	lncRNA	chr4:39528019-39594707	2787	1.5352	0.00955867	-6.48227	0.000896766	0.0175951
AC016405.3		lncRNA	chr8:122779971-122780830	860	2.85608	0	-7.81014	0.000901358	0.0176191
AC084757.3		lncRNA	chr15:48645951-48652016	1943	1.26414	0	-7.81014	0.000901358	0.0176191
TCTEX1D1		protein_coding	chr1:66752459-66779047	3360	3.67475	0.00497918	-9.39089	0.0009013	0.0176191
CCR10	C-C motif chemokine receptor 10	protein_coding	chr17:42678889-42683917	2619	22.816	0.0500389	-11.0985	0.000906362	0.0176673
CITED4	Cbp/p300 interacting transactivator with Glu/Asp rich carboxy-terminal domain 4	protein_coding	chr1:40861054-40862363	1310	13.3971	0.0239262	-8.58258	0.000905384	0.0176673
MCAM	melanoma cell adhesion molecule	protein_coding	chr11:119308529-119321521	7422	20.9399	0.550593	-4.77937	0.000909647	0.0177121
DLEU1	deleted in lymphocytic leukemia 1	lncRNA	chr13:50082169-50906856	23927	2.38977	0.0272131	-6.15339	0.0009138	0.0177514
RTL6	retrotransposon Gag like 6	protein_coding	chr22:44492583-44498233	5419	21.8809	0.519095	-5.02757	0.000914074	0.0177514
GASK1A	golgi associated kinase 1A	protein_coding	chr3:42979267-43060211	4442	3.68934	0.00278432	-9.71274	0.000917178	0.0177706
LGI2	leucine rich repeat LGI family member 2	protein_coding	chr4:24998847-25030946	6495	22.9933	0.278601	-6.09715	0.000917353	0.0177706
SLC25A23	solute carrier family 25 member 23	protein_coding	chr19:6436079-6465203	4881	50.6686	1.91949	-4.39723	0.000917616	0.0177706
AC022509.3		lncRNA	chr12:26125155-26126617	826	2.94167	0	-7.79459	0.000921853	0.0178361
LINC01003	long intergenic non-protein coding RNA 1003	lncRNA	chr7:152463786-152465549	1764	5.39001	0.00457703	-8.831	0.000935376	0.018031
AL359715.3		lncRNA	chr6:80355424-80356859	1436	2.37258	0.00194174	-7.93817	0.000943431	0.0180888
RBM20	RNA binding motif protein 20	protein_coding	chr10:110644336-110839468	8222	9.54197	0.134669	-6.11771	0.00094186	0.0180888
MIR99AHG	mir-99a-let-7c cluster host gene	lncRNA	chr21:15928296-16645467	42926	1.237	0.00300321	-9.10816	0.000950127	0.0181978
CASP1	caspase 1	protein_coding	chr11:105025443-105035250	3698	17.7478	0.0390735	-9.44355	0.000952352	0.0182222
ID2-AS1	ID2 antisense RNA 1	lncRNA	chr2:8666636-8681864	7084	1.29371	0.00157444	-9.05707	0.000953144	0.0182222
MBNL1-AS1	MBNL1 antisense RNA 1	lncRNA	chr3:152245262-152269557	8230	0.991618	0.0102662	-6.01072	0.000956518	0.01827
AC108488.3		lncRNA	chr2:3568505-3575100	3700	2.61255	0.0310389	-5.86761	0.000960758	0.0182918
B3GNT9	UDP-GlcNAc:betaGal beta-1,3-N-acetylglucosaminyltransferase 9	protein_coding	chr16:67148104-67150998	2702	18.6696	0.14835	-7.30639	0.000959438	0.0182918
FAM53B	family with sequence similarity 53 member B	protein_coding	chr10:124619292-124744378	6533	11.451	0.291976	-4.80439	0.000961157	0.0182918
PDLIM7	PDZ and LIM domain 7	protein_coding	chr5:177483394-177497606	4407	36.0747	1.37384	-4.18755	0.000960024	0.0182918
XKR3	XK related 3	protein_coding	chr22:16783412-16821699	1690	1.40651	0	-7.76296	0.00096372	0.0183238
KIRREL1	kirre like nephrin family adhesion molecule 1	protein_coding	chr1:157993273-158100262	7872	8.27191	0.0385064	-8.2323	0.000966286	0.0183559
AL136366.1		lncRNA	chr9:14317073-14358490	1648	2.04333	0.00169195	-7.92133	0.000967849	0.0183689
GADD45A	growth arrest and DNA damage inducible alpha	protein_coding	chr1:67685201-67688334	1925	95.1896	2.09858	-5.1357	0.000970397	0.0183839
MRPL30	mitochondrial ribosomal protein L30	protein_coding	chr2:99181152-99199561	4760	2.48297	0.0272385	-6.02995	0.000972434	0.0184058
MSRB3	methionine sulfoxide reductase B3	protein_coding	chr12:65278643-65491430	7405	5.37673	0.0130229	-8.76801	0.000981688	0.0185473
LINC02757	long intergenic non-protein coding RNA 2757	lncRNA	chr11:76607853-76630465	1763	3.13847	0.00316318	-8.488	0.000984638	0.0185863
NNT-AS1	NNT antisense RNA 1	lncRNA	chr5:43571594-43603230	6987	4.87246	0.0948478	-5.15526	0.00099211	0.0186619
NORAD	non-coding RNA activated by DNA damage	lncRNA	chr20:36045618-36051018	5401	26.0345	1.4691	-3.55121	0.000990746	0.0186619
SCARF2	scavenger receptor class F member 2	protein_coding	chr22:20424815-20437826	3341	42.6759	0.862919	-5.39007	0.000993698	0.0186619
MARVELD1	MARVEL domain containing 1	protein_coding	chr10:97713173-97718150	3371	43.4635	0.129843	-9.16813	0.000997506	0.0186773
PAK3	p21 (RAC1) activated kinase 3	protein_coding	chrX:110944285-111227361	10446	16.0916	0.0608889	-11.7002	0.000997452	0.0186773
AC020916.1		lncRNA	chr19:13823880-13842928	19049	0.441594	0.00371408	-6.49856	0.00100089	0.0187095
ATP6V1F	ATPase H+ transporting V1 subunit F	protein_coding	chr7:128862856-128865847	762	286.934	16.2508	-3.56382	0.00100101	0.0187095
AC016876.2		lncRNA	chr17:7581964-7584086	1380	34.3057	0.545427	-5.56817	0.00101427	0.0188952
KLHL21	kelch like family member 21	protein_coding	chr1:6590724-6614607	6901	12.7845	0.3998	-4.49821	0.001015	0.0188952
TMEM141	transmembrane protein 141	protein_coding	chr9:136791344-136793317	1514	5.83521	0.0555963	-6.15861	0.00101547	0.0188952
LINC02594	long intergenic non-protein coding RNA 2594	lncRNA	chr17:43679341-43706709	1476	1.5657	0	-7.72244	0.00101999	0.0189624
ASB11	ankyrin repeat and SOCS box containing 11	protein_coding	chrX:15281697-15315640	3124	7.12693	0.0135058	-9.50584	0.00102097	0.0189637
MBP	myelin basic protein	protein_coding	chr18:76978827-77133683	18730	11.2857	0.774508	-3.30653	0.00102649	0.0190358
AC010896.1		lncRNA	chr2:26298570-26306340	2782	0.825939	0	-7.71419	0.00103182	0.0190468
AC025279.1		lncRNA	chr16:29291220-29372110	4818	0.476912	0	-7.71419	0.00103182	0.0190468
LHFPL2	LHFPL tetraspan subfamily member 2	protein_coding	chr5:78485215-78770021	7977	9.07353	0.183499	-5.21972	0.00103724	0.0191286
NAGLU	N-acetyl-alpha-glucosaminidase	protein_coding	chr17:42536241-42544449	2935	129.927	7.29926	-3.63731	0.00103808	0.0191286
ARHGEF18	Rho/Rac guanine nucleotide exchange factor 18	protein_coding	chr19:7395113-7472484	6242	4.58661	0.0745409	-5.4872	0.0010405	0.0191562
ADAP1	ArfGAP with dual PH domains 1	protein_coding	chr7:897900-955407	5063	3.19249	0.0466499	-5.52572	0.00104232	0.0191728
GRIP2	glutamate receptor interacting protein 2	protein_coding	chr3:14489107-14556075	11889	2.618	0.00795121	-8.3319	0.00104598	0.0192232
PSMA3-AS1	PSMA3 antisense RNA 1	lncRNA	chr14:58265365-58298134	7409	7.91904	0.243315	-4.43016	0.00104862	0.0192549
GAS1RR	GAS1 adjacent regulatory RNA	lncRNA	chr9:86948666-87002033	4964	0.457565	0	-7.69756	0.0010561	0.0192905
GCHFR	GTP cyclohydrolase I feedback regulator	protein_coding	chr15:40764068-40767708	1481	34.0437	0.800706	-4.83878	0.00105511	0.0192905
FLVCR1-DT	FLVCR1 divergent transcript	lncRNA	chr1:212852105-212858126	4270	2.49266	0.00196195	-8.90249	0.00106129	0.0193251
FRAT2	FRAT regulator of WNT signaling pathway 2	protein_coding	chr10:97332497-97334729	2233	13.6905	0.253846	-5.2065	0.00106355	0.0193251
TMEM161B-AS1	TMEM161B antisense RNA 1	lncRNA	chr5:88268891-88439337	35171	0.60788	0.00872052	-5.66414	0.0010616	0.0193251
PLEKHO1	pleckstrin homology domain containing O1	protein_coding	chr1:150149183-150164720	6629	21.3113	1.19005	-3.57778	0.00106645	0.0193611
AC027288.3		lncRNA	chr12:79341205-79503396	2253	2.57898	0.00137239	-8.59611	0.00107189	0.0193678
AKR1C1	aldo-keto reductase family 1 member C1	protein_coding	chr10:4963253-4983283	8765	26.0209	1.23492	-4.08474	0.00107026	0.0193678
AL139393.3		lncRNA	chr6:160990318-160992342	2025	9.6971	0.025385	-9.04473	0.00107239	0.0193678
BVES	blood vessel epicardial substance	protein_coding	chr6:105096822-105137157	5791	16.43	0.0251632	-10.5592	0.00107359	0.0193719
RPP14	ribonuclease P/MRP subunit p14	protein_coding	chr3:58306247-58324695	8374	3.65857	0.082021	-4.8652	0.00107447	0.0193719
MXRA8	matrix remodeling associated 8	protein_coding	chr1:1352689-1361777	3622	30.2174	0.281797	-7.01641	0.00107829	0.019424
AP000695.2		lncRNA	chr21:36445731-36532408	1178	1.90572	0	-7.68074	0.00108123	0.0194603
AC005696.4		lncRNA	chr17:2720801-2723947	3147	1.01129	0.000886031	-7.84003	0.00109362	0.0195989
PHYHIP	phytanoyl-CoA 2-hydroxylase interacting protein	protein_coding	chr8:22219703-22232101	3931	3.75237	0.00339848	-9.18022	0.00109352	0.0195989
AC015813.1		lncRNA	chr17:57989039-57994850	5812	1.22921	0.0104903	-6.30182	0.0010948	0.0196033
HMGN4	high mobility group nucleosomal binding domain 4	protein_coding	chr6:26538366-26546933	1992	44.9664	1.83506	-4.01637	0.00109872	0.0196398
MCRIP2	MAPK regulated corepressor interacting protein 2	protein_coding	chr16:636817-648474	5019	21.7145	0.498479	-5.09358	0.00109856	0.0196398
AC048341.2		lncRNA	chr12:62603909-62604399	491	9.35952	0.025513	-7.43475	0.00110574	0.0196517
ESPNL	espin like	protein_coding	chr2:238100340-238133287	5179	7.00436	0.0159832	-9.59691	0.00110198	0.0196517
LYSMD4	LysM domain containing 4	protein_coding	chr15:99715697-99733561	5697	15.0136	0.585254	-4.08638	0.00110468	0.0196517
WDR86-AS1	WDR86 antisense RNA 1	lncRNA	chr7:151409161-151413354	1354	1.6385	0	-7.66371	0.00110724	0.0196517
EFEMP2	EGF containing fibulin extracellular matrix protein 2	protein_coding	chr11:65866441-65873592	5397	34.5125	0.986453	-4.92724	0.00111007	0.0196736
SBSPON	somatomedin B and thrombospondin type 1 domain containing	protein_coding	chr8:73064543-73124088	4280	2.58248	0.00484415	-8.62943	0.00111624	0.0197335
LGI4	leucine rich repeat LGI family member 4	protein_coding	chr19:35124513-35142451	4532	47.213	0.137694	-9.97092	0.00112422	0.0198142
PCP4L1	Purkinje cell protein 4 like 1	protein_coding	chr1:161258745-161285450	1406	22.5978	0.094141	-8.70255	0.0011246	0.0198142
HR	HR lysine demethylase and nuclear receptor corepressor	protein_coding	chr8:22114419-22133384	7964	16.4058	0.0448191	-9.10502	0.00112575	0.0198178
MRPL55	mitochondrial ribosomal protein L55	protein_coding	chr1:228106679-228109312	1886	26.04	0.738496	-4.53264	0.00113027	0.0198638
ALPK3	alpha kinase 3	protein_coding	chr15:84816680-84873482	10940	8.01868	0.372773	-3.84075	0.00113268	0.0198896
C19orf25	chromosome 19 open reading frame 25	protein_coding	chr19:1461143-1479556	5111	11.5313	0.231176	-5.34076	0.00114116	0.019988
ZIC4	Zic family member 4	protein_coding	chr3:147386046-147406860	8568	2.29186	0.00216526	-9.85685	0.00114085	0.019988
ENTPD1-AS1	ENTPD1 antisense RNA 1	lncRNA	chr10:95732976-96090250	25009	1.13474	0.0245858	-4.94226	0.00114668	0.0200511
AC023043.1		lncRNA	chr18:36179996-36187448	609	3.57785	0	-7.6378	0.00114803	0.0200578
C6orf226	chromosome 6 open reading frame 226	protein_coding	chr6:42890265-42890821	557	16.1217	0.180869	-5.94052	0.00115206	0.0201115
TMEM150C	transmembrane protein 150C	protein_coding	chr4:82483170-82562357	3497	24.6173	0.826152	-4.45484	0.0011586	0.0201582
AC102953.2		lncRNA	chr7:1464497-1467522	3026	1.95072	0.0032708	-8.18297	0.0011608	0.0201739
IFIT1	interferon induced protein with tetratricopeptide repeats 1	protein_coding	chr10:89392546-89406487	4614	24.6738	0.237831	-7.0694	0.00116408	0.0201987
STEAP1B	STEAP family member 1B	protein_coding	chr7:22419444-22727613	6478	1.09876	0.00765757	-6.50269	0.00116576	0.0201987
AC008443.4		lncRNA	chr5:181205361-181206120	456	4.7204	0	-7.62026	0.00117645	0.0203166
AC025171.5		lncRNA	chr5:43033716-43034635	920	2.33968	0	-7.62026	0.00117645	0.0203166
CACNA1G-AS1	CACNA1G antisense RNA 1	lncRNA	chr17:50556207-50562108	1579	1.36321	0	-7.62026	0.00117645	0.0203166
NECAB2	N-terminal EF-hand calcium binding protein 2	protein_coding	chr16:83968632-84002776	2520	22.7586	0.238755	-6.91816	0.0011756	0.0203166
APOL6	apolipoprotein L6	protein_coding	chr22:35648446-35668404	10065	31.9531	0.411019	-6.76127	0.00117768	0.0203211
AL137002.2		lncRNA	chr13:113149432-113154002	2238	8.44375	0.0569772	-7.39674	0.00119725	0.0205064
AL137060.3		lncRNA	chr13:50125816-50128463	2648	1.15199	0.001053	-7.77902	0.00119677	0.0205064
MXRA7	matrix remodeling associated 7	protein_coding	chr17:76672551-76711016	9257	14.003	0.368528	-4.92974	0.0011945	0.0205064
NAT14	N-acetyltransferase 14 (putative)	protein_coding	chr19:55485188-55487568	1979	24.0022	0.416379	-5.62584	0.00119666	0.0205064
DLG5-AS1	DLG5 antisense RNA 1	lncRNA	chr10:77927372-77929824	2445	0.869567	0	-7.6025	0.00120592	0.0205371
FAM87B	family with sequence similarity 87 member B	lncRNA	chr1:817371-819837	1947	1.09198	0	-7.6025	0.00120592	0.0205371
HCG11	HLA complex group 11	lncRNA	chr6:26521709-26527404	5696	6.15995	0.00705685	-10.4471	0.00120201	0.0205371
TRIM61	tripartite motif containing 61	protein_coding	chr4:164954446-164977668	2686	0.791545	0	-7.6025	0.00120592	0.0205371
ITLN1	intelectin 1	protein_coding	chr1:160876540-160885180	1492	7.49671	0.00830741	-8.81194	0.00121165	0.0206178
AC244090.1		lncRNA	chrX:154424380-154428479	598	13.4484	0.0310679	-7.81656	0.00121804	0.0206853
F10	coagulation factor X	protein_coding	chr13:113122799-113149529	2371	279.215	0.751949	-10.7076	0.00121859	0.0206853
COPE	COPI coat complex subunit epsilon	protein_coding	chr19:18899514-18919387	2875	50.8792	2.81105	-3.60634	0.00122127	0.020714
B3GALT6	beta-1,3-galactosyltransferase 6	protein_coding	chr1:1232237-1235041	2805	11.5766	0.230544	-5.1574	0.00122833	0.0207831
TMPO-AS1	TMPO antisense RNA 1	lncRNA	chr12:98512973-98516422	3357	10.2277	0.232368	-4.91886	0.00122803	0.0207831
AL391069.2		lncRNA	chr1:151346967-151348027	618	3.39754	0	-7.58452	0.0012365	0.0207862
HIC1	HIC ZBTB transcriptional repressor 1	protein_coding	chr17:2054154-2063241	8108	4.02779	0.046785	-6.40141	0.00123119	0.0207862
LZTS2	leucine zipper tumor suppressor 2	protein_coding	chr10:100996618-101007836	6547	30.8788	1.43026	-3.99131	0.00123503	0.0207862
NKAIN3	sodium/potassium transporting ATPase interacting 3	protein_coding	chr8:62248591-62999652	2924	0.718085	0	-7.58452	0.0012365	0.0207862
PANO1		protein_coding	chr11:797511-799185	1675	1.25354	0	-7.58452	0.0012365	0.0207862
ZNF582-AS1		lncRNA	chr19:56393656-56399172	2069	1.01483	0	-7.58452	0.0012365	0.0207862
LINC01144	long intergenic non-protein coding RNA 1144	lncRNA	chr1:45303910-45305619	1710	1.22016	0	-7.57545	0.00125186	0.0209735
LINC02147	long intergenic non-protein coding RNA 2147	lncRNA	chr5:117730515-118266267	1748	1.19364	0	-7.57545	0.00125186	0.0209735
TP53INP2	tumor protein p53 inducible nuclear protein 2	protein_coding	chr20:34704339-34713439	4179	31.4259	0.658362	-5.33726	0.00125263	0.0209735
SENP3	SUMO specific peptidase 3	protein_coding	chr17:7561919-7571969	3624	8.29719	0.205445	-4.71412	0.00125503	0.0209969
SRP14-AS1	SRP14 antisense RNA1 (head to head)	lncRNA	chr15:40039242-40076539	5089	1.12619	0.0041053	-7.44127	0.00125773	0.0210252
IFFO1	intermediate filament family orphan 1	protein_coding	chr12:6538375-6556083	5203	8.01012	0.152816	-5.30533	0.00126095	0.0210621
AC010198.2		lncRNA	chr12:30795458-30879268	18914	0.109616	0	-7.56632	0.00126745	0.0210929
AC012306.2		lncRNA	chr2:127886556-127887185	630	3.2909	0	-7.56632	0.00126745	0.0210929
CBX6	chromobox 6	protein_coding	chr22:38861422-38872249	7993	13.7887	0.363432	-4.9039	0.00126634	0.0210929
COL15A1	collagen type XV alpha 1 chain	protein_coding	chr9:98943179-99070792	6653	1.10162	0.010912	-6.12505	0.00126623	0.0210929
ST3GAL6-AS1	ST3GAL6 antisense RNA 1	lncRNA	chr3:98706236-98732757	9390	0.38815	0.000675495	-7.65237	0.00126783	0.0210929
MKLN1-AS	MKLN1 antisense RNA	lncRNA	chr7:131309469-131328312	8638	0.571761	0.000645599	-8.3243	0.001275	0.021153
SNRPB	small nuclear ribonucleoprotein polypeptides B and B1	protein_coding	chr20:2461634-2470853	1278	105.779	6.48087	-3.43042	0.00127405	0.021153
GPR1	G protein-coupled receptor 1	protein_coding	chr2:206175316-206218047	2834	0.72691	0	-7.55713	0.00128334	0.0212325
MICOS13	mitochondrial contact site and cristae organizing system subunit 13	protein_coding	chr19:5678421-5680896	1854	36.7533	1.54925	-4.02826	0.00129096	0.0213183
RPRM	reprimo, TP53 dependent G2 arrest mediator homolog	protein_coding	chr2:153477338-153478762	1425	45.9923	0.193038	-10.0782	0.00129158	0.0213183
TMEM158	transmembrane protein 158	protein_coding	chr3:45224466-45226287	1822	6.06643	0.0518557	-6.51709	0.00129051	0.0213183
AC007846.1		lncRNA	chr17:5772234-5930696	1821	1.12403	0	-7.54788	0.00129953	0.0213314
ANKRD10-IT1	ANKRD10 intronic transcript 1	lncRNA	chr13:110894639-110899172	800	19.2306	0.0830016	-7.84475	0.00129355	0.0213314
AP005264.1		lncRNA	chr18:12288308-12291488	733	2.79244	0	-7.54788	0.00129953	0.0213314
FAM240B	family with sequence similarity 240 member B	protein_coding	chr9:38694263-38720428	1376	1.48754	0	-7.54788	0.00129953	0.0213314
SNHG30	small nucleolar RNA host gene 30	lncRNA	chr17:35568076-35574900	1594	5.50921	0.00681444	-8.56839	0.00130208	0.0213565
LTBP4	latent transforming growth factor beta binding protein 4	protein_coding	chr19:40592883-40629818	8108	13.831	0.422981	-4.58537	0.00130491	0.0213862
ABCG4	ATP binding cassette subfamily G member 4	protein_coding	chr11:119149052-119162653	6231	2.05151	0.0177057	-6.82557	0.00131124	0.0214393
AC099343.4		lncRNA	chr4:184474802-184477304	2503	0.812486	0	-7.53857	0.00131602	0.0214393
AL121827.2		lncRNA	chr20:63253978-63261615	7638	0.266255	0	-7.53857	0.00131602	0.0214393
CPVL	carboxypeptidase vitellogenic like	protein_coding	chr7:28995235-29195451	3336	52.4857	0.141237	-9.71005	0.00131026	0.0214393
ERAP2	endoplasmic reticulum aminopeptidase 2	protein_coding	chr5:96875986-96919703	6953	39.6679	1.67035	-4.272	0.00131226	0.0214393
IFI6	interferon alpha inducible protein 6	protein_coding	chr1:27666064-27672198	842	1047.19	4.54607	-9.35915	0.00131621	0.0214393
P2RX2	purinergic receptor P2X 2	protein_coding	chr12:132618776-132622388	1975	4.00512	0.00359955	-8.87956	0.00131636	0.0214393
SNAPC2	small nuclear RNA activating complex polypeptide 2	protein_coding	chr19:7920338-7923250	1978	26.9518	0.981231	-4.16315	0.00131212	0.0214393
TIMP3	TIMP metallopeptidase inhibitor 3	protein_coding	chr22:32801701-32863043	4603	20.1167	0.15648	-9.80809	0.0013206	0.021475
PGP	phosphoglycolate phosphatase	protein_coding	chr16:2211593-2214840	3164	36.2025	1.55603	-3.98956	0.00132214	0.0214832
SLC15A3	solute carrier family 15 member 3	protein_coding	chr11:60937084-60952530	6509	16.8838	0.0427198	-9.75372	0.00132385	0.0214944
EPOP	elongin BC and polycomb repressive complex 2 associated protein	protein_coding	chr17:38671703-38674957	3255	7.76104	0.0940702	-6.46239	0.00132562	0.0215064
AC018529.1		lncRNA	chr18:77093086-77093446	361	5.5968	0	-7.5292	0.00133282	0.0215729
CAVIN1	caveolae associated protein 1	protein_coding	chr17:42402449-42423256	3570	208.418	2.37475	-6.87587	0.00133602	0.0216079
ARHGAP22	Rho GTPase activating protein 22	protein_coding	chr10:48446034-48656265	6783	5.22342	0.0408999	-7.66166	0.00133923	0.0216431
GPR4	G protein-coupled receptor 4	protein_coding	chr19:45589764-45602212	3149	5.36357	0.0115111	-9.64075	0.00134443	0.0216937
LINC01278	long intergenic non-protein coding RNA 1278	lncRNA	chrX:63222993-63561095	14146	1.24158	0.0199456	-5.51827	0.00134871	0.0217291
AC026401.3		lncRNA	chr16:15701237-15702118	882	11.0944	0.0278972	-8.43678	0.0013549	0.0217952
PMF1	polyamine modulated factor 1	protein_coding	chr1:156212993-156240042	2520	10.0194	0.214922	-5.04146	0.00135905	0.0218452
AC012653.2		lncRNA	chr15:57990217-57990636	420	4.7477	0	-7.51028	0.0013674	0.021912
AL138778.1		lncRNA	chr1:193457422-193465198	4050	0.492354	0	-7.51028	0.0013674	0.021912
AL591926.3		lncRNA	chr9:41651658-41654594	1059	1.88294	0	-7.51028	0.0013674	0.021912
HTR2B	5-hydroxytryptamine receptor 2B	protein_coding	chr2:231108230-231125042	2170	0.91891	0	-7.51028	0.0013674	0.021912
ISLR	immunoglobulin superfamily containing leucine rich repeat	protein_coding	chr15:74173710-74176872	2632	37.2735	0.143019	-11.4961	0.00136977	0.0219331
C22orf34	chromosome 22 putative open reading frame 34	lncRNA	chr22:49414524-49657542	6769	3.31845	0.00983321	-8.98733	0.00137736	0.0219708
LINC00667	long intergenic non-protein coding RNA 667	lncRNA	chr18:5237826-5290608	10094	4.40882	0.144247	-4.36251	0.00137948	0.0219708
TMEM127	transmembrane protein 127	protein_coding	chr2:96248516-96265994	6367	21.7341	1.14743	-3.73633	0.00137929	0.0219708
PRR13	proline rich 13	protein_coding	chr12:53441678-53446645	2824	18.6907	0.68584	-4.15937	0.00138132	0.0219832
AC012146.1		lncRNA	chr17:5111468-5115004	2006	1.7445	0.00316196	-7.5938	0.00138537	0.022031
ZBTB11-AS1	ZBTB11 antisense RNA 1	lncRNA	chr3:101676475-101679217	2743	2.59489	0.0350802	-5.49386	0.00138874	0.022051
LLPH	LLP homolog, long-term synaptic facilitation factor	protein_coding	chr12:66116555-66130750	7975	2.0897	0.0054712	-8.35159	0.00139138	0.0220762
PDE7B	phosphodiesterase 7B	protein_coding	chr6:135851701-136195574	5941	6.03485	0.0975366	-5.73465	0.00139898	0.0221631
LINC01031	long intergenic non-protein coding RNA 1031	lncRNA	chr1:193304745-193365953	2017	2.55992	0.00153296	-8.42598	0.00140221	0.0221974
BX322234.1		lncRNA	chr6:169213254-169245773	5767	2.04254	0.00728438	-8.00738	0.0014065	0.0222485
GPX3	glutathione peroxidase 3	protein_coding	chr5:151020438-151028992	3162	105.172	0.603008	-10.995	0.00140801	0.0222555
AL353807.5		lncRNA	chr1:155626757-155637604	1259	15.8907	0.0212223	-9.21206	0.00141507	0.0222996
NECAB1	N-terminal EF-hand calcium binding protein 1	protein_coding	chr8:90791741-90959393	6202	12.7201	0.0485554	-11.2498	0.00141364	0.0222996
NOL12	nucleolar protein 12	protein_coding	chr22:37681673-37693476	3587	1.50941	0.00275926	-8.05846	0.00141402	0.0222996
AL359715.2		lncRNA	chr6:80466958-80469080	2123	1.32491	0.0013134	-7.66224	0.00142096	0.0223471
CLIC2	chloride intracellular channel 2	protein_coding	chrX:155276211-155334657	2840	13.452	0.11256	-6.8507	0.00142048	0.0223471
SUCLG2-AS1	SUCLG2 antisense RNA 1 (head to head)	lncRNA	chr3:67654669-67947713	11122	0.848944	0.00215996	-7.93757	0.00142129	0.0223471
APOBEC3C	apolipoprotein B mRNA editing enzyme catalytic subunit 3C	protein_coding	chr22:39014257-39020352	2644	58.9704	0.349733	-8.383	0.00142715	0.0224055
RAB31	RAB31, member RAS oncogene family	protein_coding	chr18:9708275-9862551	5476	14.6934	0.220217	-6.48345	0.00142641	0.0224055
RND2	Rho family GTPase 2	protein_coding	chr17:43025231-43032041	4368	10.6055	0.127817	-6.84115	0.00143014	0.0224355
SMIM10L1	small integral membrane protein 10 like 1	protein_coding	chr12:11171194-11176016	4823	4.01122	0.0213082	-8.19162	0.0014314	0.0224385
AL356417.2		lncRNA	chr6:159165899-159170007	822	2.36157	0	-7.47168	0.00144069	0.0225277
RAB5C	RAB5C, member RAS oncogene family	protein_coding	chr17:42124976-42155044	2761	16.0561	0.462134	-4.54409	0.0014414	0.0225277
ISG20	interferon stimulated exonuclease gene 20	protein_coding	chr15:88636153-88656483	7165	12.3393	0.555913	-3.91417	0.00144502	0.0225337
LINC01137	long intergenic non-protein coding RNA 1137	lncRNA	chr1:37350934-37474411	3019	4.43538	0.0121634	-8.06516	0.00144416	0.0225337
C1orf226	chromosome 1 open reading frame 226	protein_coding	chr1:162378841-162386812	4313	3.85787	0.0502126	-5.93169	0.00144809	0.02254
OSR2	odd-skipped related transciption factor 2	protein_coding	chr8:98944403-98952104	2930	37.3676	1.65329	-4.06491	0.00144866	0.02254
AC019205.1		lncRNA	chr6:73263212-73301789	10451	0.641892	0.00656231	-6.23604	0.0014595	0.0225739
AC083862.3		lncRNA	chr7:135170816-135172414	1053	1.83097	0	-7.46187	0.00145992	0.0225739
GREM1	gremlin 1, DAN family BMP antagonist	protein_coding	chr15:32718004-32745106	14784	24.6237	0.146539	-11.08	0.00146	0.0225739
PARP3	poly(ADP-ribose) polymerase family member 3	protein_coding	chr3:51942345-51948867	2928	63.0285	3.53591	-3.72938	0.00146268	0.0225739
PTGER2	prostaglandin E receptor 2	protein_coding	chr14:52314305-52328598	2465	25.3396	0.0390033	-9.80111	0.00145958	0.0225739
NPEPL1	aminopeptidase like 1	protein_coding	chr20:58689131-58719238	7454	1.53067	0.0083019	-7.40675	0.0014639	0.0225739
SLC25A10	solute carrier family 25 member 10	protein_coding	chr17:81712236-81721016	2621	5.80923	0.0190469	-7.82915	0.00146654	0.0225827
ARPC5	actin related protein 2/3 complex subunit 5	protein_coding	chr1:183620846-183635783	10650	25.6373	1.32176	-3.75112	0.0014691	0.0225899
CORO6	coronin 6	protein_coding	chr17:29614756-29622907	4321	10.1036	0.200418	-5.47671	0.00146953	0.0225899
DUSP3	dual specificity phosphatase 3	protein_coding	chr17:43766125-43778977	4997	26.0147	0.98657	-4.30664	0.00147275	0.0225899
RSPO2	R-spondin 2	protein_coding	chr8:107899316-108083642	4355	20.3435	0.103011	-9.49851	0.0014712	0.0225899
PARD6G-AS1	PARD6G antisense RNA 1	lncRNA	chr18:80147924-80179839	5996	0.4603	0.000465033	-7.63496	0.00147772	0.0226216
FASTK	Fas activated serine/threonine kinase	protein_coding	chr7:151076593-151080866	3805	65.9201	2.30674	-4.51071	0.00148436	0.0226927
SOCS2	suppressor of cytokine signaling 2	protein_coding	chr12:93569814-93583487	6477	25.6282	1.15138	-3.97898	0.0014867	0.0227092
RHOQ	ras homolog family member Q	protein_coding	chr2:46541806-46584688	6424	27.2868	1.96769	-3.31741	0.0014881	0.022714
NUP50-DT	NUP50 divergent transcript	lncRNA	chr22:45133020-45163781	3141	2.85048	0.00168276	-9.17815	0.00149513	0.0227879
TEX36	testis expressed 36	protein_coding	chr10:125576522-125683163	1327	1.433	0	-7.44203	0.00149956	0.0228221
USP2	ubiquitin specific peptidase 2	protein_coding	chr11:119355215-119381711	4523	12.9544	0.434106	-4.48345	0.00150076	0.0228238
APOL1	apolipoprotein L1	protein_coding	chr22:36253010-36267530	3519	193.677	0.479041	-10.2765	0.00150762	0.0228948
FAM168A	family with sequence similarity 168 member A	protein_coding	chr11:73400487-73598189	7887	21.9791	1.35066	-3.44586	0.0015149	0.022972
TOB1-AS1	TOB1 antisense RNA 1	lncRNA	chr17:50866679-50910774	3539	1.40675	0.000873689	-8.37345	0.00152195	0.0230622
SNX33	sorting nexin 33	protein_coding	chr15:75647906-75662301	8008	8.96255	0.307081	-4.48805	0.00153778	0.0232514
AL627095.2		lncRNA	chr1:247105405-247108929	864	2.17035	0	-7.42193	0.00154081	0.0232804
MAFG	MAF bZIP transcription factor G	protein_coding	chr17:81918270-81927735	5241	11.8777	0.326183	-4.82499	0.00154376	0.0232912
GGCT	gamma-glutamylcyclotransferase	protein_coding	chr7:30496621-30504841	1594	17.9194	0.492558	-4.61701	0.00154883	0.0233509
NUBP2	nucleotide binding protein 2	protein_coding	chr16:1782932-1789186	4947	21.2404	1.06817	-3.77275	0.00155042	0.0233581
MRPS6	mitochondrial ribosomal protein S6	protein_coding	chr21:34073224-34143034	4273	19.8129	0.560575	-4.73261	0.00155408	0.0233963
AC133552.5		lncRNA	chr16:25106569-25107102	534	3.48685	0	-7.41177	0.00156208	0.0234407
LCNL1	lipocalin like 1	protein_coding	chr9:136981904-136986410	4052	0.459521	0	-7.41177	0.00156208	0.0234407
LMCD1	LIM and cysteine rich domains 1	protein_coding	chr3:8501807-8574668	9025	3.4371	0.0506887	-5.92025	0.00156464	0.0234539
FKBP8	FKBP prolyl isomerase 8	protein_coding	chr19:18531751-18544077	2819	120.56	10.6656	-2.91895	0.00156858	0.0234961
SULF2	sulfatase 2	protein_coding	chr20:47656348-47786616	6657	3.39214	0.0488218	-6.11149	0.00157139	0.0235044
COL5A1	collagen type V alpha 1 chain	protein_coding	chr9:134641803-134844843	11160	1.17501	0.0227315	-5.04009	0.00157306	0.0235127
DOCK9-DT	DOCK9 divergent transcript	lncRNA	chr13:99087819-99088625	807	2.29092	0	-7.40153	0.00158378	0.023625
PRORP	protein only RNase P catalytic subunit	protein_coding	chr14:35121846-35277622	6990	1.26766	0.0154994	-5.88998	0.0015851	0.023625
RPS19BP1	ribosomal protein S19 binding protein 1	protein_coding	chr22:39529093-39532761	3669	24.3739	1.36809	-3.59871	0.001584	0.023625
OXLD1	oxidoreductase like domain containing 1	protein_coding	chr17:81665036-81666635	1600	26.2873	0.759514	-4.68217	0.00159061	0.0236903
HSD17B14	hydroxysteroid 17-beta dehydrogenase 14	protein_coding	chr19:48813018-48836510	1112	232.676	2.04603	-8.09547	0.00159478	0.0237009
PYGO2	pygopus family PHD finger 2	protein_coding	chr1:154957026-154963853	3664	19.0046	0.735007	-4.15824	0.00159651	0.0237009
SERPINF1	serpin family F member 1	protein_coding	chr17:1762029-1777565	2990	95.3802	0.820787	-8.20577	0.0015967	0.0237009
PCYT1B	phosphate cytidylyltransferase 1, choline, beta	protein_coding	chrX:24558087-24672677	5666	4.43292	0.00700566	-9.12684	0.00159987	0.0237267
AC099063.4		lncRNA	chr1:89198714-89207040	1602	1.1458	0	-7.39123	0.00160594	0.0237829
AL161669.3		lncRNA	chr14:103208100-103208876	777	2.36238	0	-7.39123	0.00160594	0.0237829
KLF8	Kruppel like factor 8	protein_coding	chrX:56232356-56291531	12729	1.35178	0.0285925	-4.99688	0.00160887	0.0237926
AC145207.5		lncRNA	chr17:81878425-81881106	2682	4.25906	0.0569655	-5.76194	0.00161145	0.0238138
GSEC	G-quadruplex forming sequence containing lncRNA	lncRNA	chr11:126340889-126355587	3723	2.14594	0.0029176	-8.43208	0.00161823	0.0238466
ANXA6	annexin A6	protein_coding	chr5:151100706-151157785	5478	129.71	1.529	-6.96308	0.00162186	0.0238833
AC012645.1		lncRNA	chr16:30096430-30104116	1650	2.92923	0.00187393	-8.33078	0.00162518	0.0239153
AL354714.3		lncRNA	chr1:160931739-160934380	575	3.16933	0	-7.38085	0.00162856	0.0239277
EFS	embryonal Fyn-associated substrate	protein_coding	chr14:23356403-23365752	3236	40.5144	0.158323	-10.0271	0.0016306	0.0239277
SERPINH1	serpin family H member 1	protein_coding	chr11:75562056-75572783	6281	106.18	9.14855	-2.98556	0.00162793	0.0239277
AC139493.2		lncRNA	chr5:176173345-176199295	3019	5.27084	0.0129304	-9.53474	0.00163627	0.0239776
IRF5	interferon regulatory factor 5	protein_coding	chr7:128937457-128950038	4543	15.1066	0.662083	-4.01941	0.00163744	0.0239776
JOSD1	Josephin domain containing 1	protein_coding	chr22:38685543-38701556	4326	26.695	1.91697	-3.23399	0.00163666	0.0239776
SLC8A1	solute carrier family 8 member A1	protein_coding	chr2:40097270-40611053	21922	8.5027	0.0485158	-10.1709	0.00163886	0.0239815
LYNX1	Ly6/neurotoxin 1	protein_coding	chr8:142771197-142777810	5022	6.69743	0.14729	-5.18536	0.00164527	0.0240585
AC007611.1		lncRNA	chr16:48623422-48746318	3332	0.542965	0	-7.3704	0.00165148	0.024104
AEBP1	AE binding protein 1	protein_coding	chr7:44104345-44114562	4971	71.4735	1.31265	-6.39229	0.00166282	0.0241798
GPRC5B	G protein-coupled receptor class C group 5 member B	protein_coding	chr16:19856691-19886167	6654	35.8796	1.05541	-4.82039	0.00166212	0.0241798
PPAN	peter pan homolog	protein_coding	chr19:10106362-10112012	2888	2.28628	0.0215871	-6.04778	0.0016605	0.0241798
TSSC4	tumor suppressing subtransferable candidate 4	protein_coding	chr11:2400488-2403878	2659	12.6046	0.408586	-4.35239	0.00165845	0.0241798
CDH11	cadherin 11	protein_coding	chr16:64943753-65126112	13275	5.52892	0.0300815	-9.23977	0.00166489	0.024193
GAS5-AS1	GAS5 antisense RNA 1	lncRNA	chr1:173862473-173863941	814	5.38604	0.00436678	-8.20916	0.00166973	0.0242296
AC092069.1		lncRNA	chr19:12944118-12944487	270	6.65168	0	-7.35987	0.00167458	0.0242663
U73166.1		lncRNA	chr3:50260303-50263358	2625	2.2135	0.0249433	-5.94306	0.00167663	0.0242792
UGP2	UDP-glucose pyrophosphorylase 2	protein_coding	chr2:63840940-63891562	6501	73.1454	7.68779	-2.64006	0.00168109	0.0243101
CLEC10A	C-type lectin domain containing 10A	protein_coding	chr17:7074537-7080307	2469	1.92547	0.00125232	-8.30697	0.00168565	0.0243412
FLNC	filamin C	protein_coding	chr7:128830377-128859274	9280	48.9089	0.787493	-6.50262	0.00168674	0.0243412
AC017076.1		lncRNA	chr2:6905724-6906301	578	3.08434	0	-7.34926	0.00169816	0.0243714
AC104083.1		lncRNA	chr4:155734448-155737062	2615	5.969	0.0147754	-9.02415	0.0016973	0.0243714
B3GAT2	beta-1,3-glucuronyltransferase 2	protein_coding	chr6:70856679-70957060	6587	4.91173	0.0696971	-7.58521	0.00169393	0.0243714
CNP	2',3'-cyclic nucleotide 3' phosphodiesterase	protein_coding	chr17:41966763-41977740	7413	55.5316	4.79588	-2.98781	0.00169548	0.0243714
COL6A1	collagen type VI alpha 1 chain	protein_coding	chr21:45981769-46005050	5311	178.88	4.0112	-6.06554	0.00169603	0.0243714
HCG18	HLA complex group 18	lncRNA	chr6:30286690-30327382	17631	1.35194	0.0346522	-4.68166	0.00169554	0.0243714
PSMB9	proteasome 20S subunit beta 9	protein_coding	chr6:32844136-32859851	3338	168.701	0.8907	-8.21547	0.00169215	0.0243714
XAF1	XIAP associated factor 1	protein_coding	chr17:6755447-6775647	6615	25.2093	0.141644	-8.70709	0.00170373	0.0244178
AP001107.5		lncRNA	chr11:66409158-66417137	1375	3.15012	0.00405577	-8.13523	0.00170597	0.0244332
ZNF580	zinc finger protein 580	protein_coding	chr19:55635016-55643470	2604	10.822	0.287922	-4.69709	0.00171062	0.024483
CEBPD	CCAAT enhancer binding protein delta	protein_coding	chr8:47736913-47738164	1252	32.9716	1.09824	-4.42442	0.00172566	0.0246093
CRIP1	cysteine rich protein 1	protein_coding	chr14:105486317-105488947	2485	0.712089	0	-7.33857	0.00172225	0.0246093
MMP2	matrix metallopeptidase 2	protein_coding	chr16:55389700-55506691	4706	165.644	1.58777	-9.26305	0.00172808	0.0246093
TMEM132A	transmembrane protein 132A	protein_coding	chr11:60924463-60937159	7271	33.7376	2.4732	-3.19399	0.00172692	0.0246093
LINC00963	long intergenic non-protein coding RNA 963	lncRNA	chr9:129476946-129513687	14066	4.74107	0.0213304	-8.3904	0.00173231	0.0246135
SYT2	synaptotagmin 2	protein_coding	chr1:202590596-202710454	7811	1.95606	0.0101929	-7.66612	0.00173407	0.0246162
AC012640.4		lncRNA	chr5:10352701-10353601	901	1.94932	0	-7.3278	0.00174685	0.024647
C4orf48	chromosome 4 open reading frame 48	protein_coding	chr4:2041993-2043970	540	14.3549	0.221927	-5.5577	0.00174486	0.024647
GPSM3	G protein signaling modulator 3	protein_coding	chr6:32190766-32195523	1833	10.3814	0.192528	-5.40825	0.00174077	0.024647
INSIG1	insulin induced gene 1	protein_coding	chr7:155297776-155310235	3650	84.2224	5.50401	-3.41987	0.00174623	0.024647
LINC01637	long intergenic non-protein coding RNA 1637	lncRNA	chr22:20957092-20964679	684	2.56774	0	-7.3278	0.00174685	0.024647
LMOD1	leiomodin 1	protein_coding	chr1:201896456-201946588	3967	11.2315	0.0857554	-7.20302	0.00174566	0.024647
SPATS1	spermatogenesis associated serine rich 1	protein_coding	chr6:44342650-44380179	4591	0.382561	0	-7.3278	0.00174685	0.024647
CD2BP2-DT	CD2BP2 divergent transcript	lncRNA	chr16:30355441-30357104	992	4.75239	0.0166774	-7.36368	0.00175218	0.0246888
AC092747.4		lncRNA	chr12:27037100-27038960	1861	4.49882	0.00733507	-8.41615	0.00175381	0.0246951
ISL1	ISL LIM homeobox 1	protein_coding	chr5:51383448-51394730	2817	83.6679	0.728309	-10.0404	0.00175977	0.0247469
LINC02709	long intergenic non-protein coding RNA 2709	lncRNA	chr11:9754770-9759533	2632	1.62561	0.00135052	-8.17402	0.00176104	0.0247469
TUBB6	tubulin beta 6 class V	protein_coding	chr18:12307669-12344320	3941	72.0055	2.87334	-4.43334	0.00176088	0.0247469
SMIM7	small integral membrane protein 7	protein_coding	chr19:16630751-16660442	6020	7.87067	0.289169	-4.311	0.00176296	0.0247572
MMP23B	matrix metallopeptidase 23B	protein_coding	chr1:1632163-1635263	2205	5.58765	0.057357	-6.48886	0.00177439	0.0248843
CCDC36		protein_coding	chr3:49198428-49258106	4334	3.04696	0.0132963	-7.55248	0.00177626	0.0248934
CCPG1	cell cycle progression 1	protein_coding	chr15:55340032-55408510	8790	3.51847	0.0377451	-6.45382	0.00177939	0.0248934
PTPRD-AS1	PTPRD antisense RNA 1	lncRNA	chr9:8858127-8864772	5014	1.39061	0.00222444	-8.663	0.00178099	0.0248934
ZNF844	zinc finger protein 844	protein_coding	chr19:12064731-12081565	6588	2.7281	0.0511548	-5.44936	0.0017799	0.0248934
AC004816.1		lncRNA	chr14:70809841-70815994	1718	3.23605	0.0133218	-7.3698	0.00179025	0.0249942
SDHD	succinate dehydrogenase complex subunit D	protein_coding	chr11:112086824-112120016	2790	52.3535	3.40367	-3.37625	0.00179111	0.0249942
JPX	JPX transcript, XIST activator	lncRNA	chrX:73944182-74070408	20655	0.942385	0.0227217	-4.82189	0.00179947	0.0250183
MEIS1-AS3	MEIS1 antisense RNA 3	lncRNA	chr2:66426735-66433470	707	2.44685	0	-7.30603	0.00179767	0.0250183
AC099778.1		lncRNA	chr3:47379089-47380999	1911	2.65355	0.0354313	-5.50565	0.00180404	0.0250646
AC004080.2		lncRNA	chr7:27186573-27193448	556	7.60031	0.00639309	-8.15613	0.001809	0.0251002
ADGRA2	adhesion G protein-coupled receptor A2	protein_coding	chr8:37784191-37844896	7084	63.8131	0.407985	-8.64647	0.00180841	0.0251002
LRRC2	leucine rich repeat containing 2	protein_coding	chr3:46515385-46580099	5634	11.7265	0.124766	-6.87927	0.00181202	0.0251254
INKA1	inka box actin regulator 1	protein_coding	chr3:49803261-49805030	1033	13.0521	0.199971	-6.18935	0.00181481	0.0251329
NAB2	NGFI-A binding protein 2	protein_coding	chr12:57089043-57095476	2861	16.5981	0.693579	-4.00329	0.00181497	0.0251329
GNG12	G protein subunit gamma 12	protein_coding	chr1:67701475-67833467	4715	28.6461	0.190641	-9.99029	0.00182097	0.0251826
MRPL38	mitochondrial ribosomal protein L38	protein_coding	chr17:75898643-75905413	3663	1.13201	0.0118469	-5.7454	0.00182394	0.0251904
TRIM56	tripartite motif containing 56	protein_coding	chr7:101085481-101097967	11131	16.2616	0.868692	-3.97495	0.00182961	0.0252186
C8orf88	chromosome 8 open reading frame 88	protein_coding	chr8:90958471-90985238	1041	10.3767	0.173486	-5.37059	0.00183446	0.025229
MKX	mohawk homeobox	protein_coding	chr10:27672874-27746060	4107	9.13166	0.116157	-6.75942	0.00183456	0.025229
NR2F2-AS1	NR2F2 antisense RNA 1	lncRNA	chr15:96110040-96327361	10503	1.15798	0.00401588	-7.71963	0.00183519	0.025229
SAMD9L	sterile alpha motif domain containing 9 like	protein_coding	chr7:93130056-93148385	7150	10.1193	0.111771	-7.15349	0.00183197	0.025229
P2RX7	purinergic receptor P2X 7	protein_coding	chr12:121132819-121188032	5546	32.5781	0.228433	-7.63483	0.00183685	0.0252352
ADAMTS7	ADAM metallopeptidase with thrombospondin type 1 motif 7	protein_coding	chr15:78759206-78811464	7760	9.08051	0.143109	-6.05081	0.00184389	0.0253001
AC110620.2		lncRNA	chr2:134718188-134725474	3453	0.493343	0	-7.28392	0.00185075	0.0253136
AP005329.3		lncRNA	chr18:3246401-3247086	686	2.48326	0	-7.28392	0.00185075	0.0253136
SLC35F6	solute carrier family 35 member F6	protein_coding	chr2:26764284-26781231	3902	34.354	1.76069	-3.86407	0.00186329	0.0254479
RTL8C	retrotransposon Gag like 8C	protein_coding	chrX:135032355-135033546	1192	148.463	7.28691	-3.79918	0.00186554	0.025462
PGM5	phosphoglucomutase 5	protein_coding	chr9:68328308-68531061	7714	49.5558	0.245587	-10.6132	0.00186743	0.0254711
AP001527.2		lncRNA	chr11:102109827-102110457	631	2.67878	0	-7.27273	0.00187817	0.0255843
PGM5P3-AS1	PGM5P3 antisense RNA 1	lncRNA	chr9:72670-89850	3116	0.542461	0	-7.27273	0.00187817	0.0255843
IBA57	iron-sulfur cluster assembly factor IBA57	protein_coding	chr1:228165804-228182257	10230	2.77665	0.0788915	-4.60928	0.00188408	0.0256235
SFXN3	sideroflexin 3	protein_coding	chr10:101031234-101041244	4631	16.5076	0.853105	-3.8011	0.00188389	0.0256235
AL391684.1		lncRNA	chr10:99430919-99463259	8535	0.5013	0.00457348	-6.04176	0.00189278	0.0256518
ATP5F1D	ATP synthase F1 subunit delta	protein_coding	chr19:1241746-1244825	2249	117.664	8.57318	-3.34751	0.00189205	0.0256518
FGF7	fibroblast growth factor 7	protein_coding	chr15:49423178-49488775	6575	2.95041	0.0709867	-4.86994	0.00188844	0.0256518
FRMD7	FERM domain containing 7	protein_coding	chrX:132076993-132128020	3324	1.68446	0.0035381	-7.94878	0.001904	0.0256518
KLHDC8B	kelch domain containing 8B	protein_coding	chr3:49171598-49176486	2171	27.2991	1.05308	-4.30922	0.0018969	0.0256518
PRRT2	proline rich transmembrane protein 2	protein_coding	chr16:29811382-29815892	3755	8.10619	0.163978	-5.71938	0.00190196	0.0256518
RNF187	ring finger protein 187	protein_coding	chr1:228487382-228496188	3386	85.0755	4.38379	-3.76737	0.00190326	0.0256518
SELENOH	selenoprotein H	protein_coding	chr11:57741250-57743554	2305	3.65515	0.0188551	-7.30474	0.0018996	0.0256518
UBL4A	ubiquitin like 4A	protein_coding	chrX:154483717-154486615	2575	57.4069	2.07268	-4.48231	0.0019034	0.0256518
LINC01894	long intergenic non-protein coding RNA 1894	lncRNA	chr18:24932771-24987919	1731	0.968863	0	-7.26146	0.00190621	0.0256651
OAZ2	ornithine decarboxylase antizyme 2	protein_coding	chr15:64687573-64703281	7671	10.6646	0.717481	-3.27946	0.00190829	0.0256766
COL12A1	collagen type XII alpha 1 chain	protein_coding	chr6:75084326-75206053	12483	2.27127	0.0674713	-4.51334	0.00191769	0.0257532
RCAN2	regulator of calcineurin 2	protein_coding	chr6:46220736-46491972	3712	8.06491	0.128687	-6.53184	0.0019221	0.0257959
AC022916.2		lncRNA	chr17:35231450-35242963	2814	0.591293	0	-7.2501	0.00193488	0.0258678
AC092849.2		lncRNA	chr7:100482221-100483833	833	1.99748	0	-7.2501	0.00193488	0.0258678
AC097359.2		lncRNA	chr3:37241789-37244177	2389	7.49548	0.0338503	-7.54072	0.0019316	0.0258678
AL138976.2		lncRNA	chr14:103331674-103332367	694	2.39755	0	-7.2501	0.00193488	0.0258678
LINC02570	long intergenic non-protein coding RNA 2570	lncRNA	chr6:30839526-30848159	799	2.08247	0	-7.2501	0.00193488	0.0258678
PRAF2	PRA1 domain family member 2	protein_coding	chrX:49071161-49074002	1662	11.6323	0.256653	-5.07264	0.00193865	0.0259015
FAM107A	family with sequence similarity 107 member A	protein_coding	chr3:58564117-58627610	5321	28.7787	0.135461	-9.927	0.00194893	0.0259802
PHYHD1	phytanoyl-CoA dioxygenase domain containing 1	protein_coding	chr9:128920966-128942041	2844	7.86574	0.179918	-5.09156	0.00194939	0.0259802
GET3	guided entry of tail-anchored proteins factor 3, ATPase	protein_coding	chr19:12737139-12748323	1451	152.705	14.3629	-2.81142	0.0019511	0.0259849
DDX39B	DExD-box helicase 39B	protein_coding	chr6:31530219-31542448	7007	12.5421	0.822317	-3.41288	0.00195823	0.0260391
TEKT5	tektin 5	protein_coding	chr16:10627501-10694930	1760	5.22969	0.0604985	-5.97045	0.00195694	0.0260391
AC023157.3		lncRNA	chr12:31729117-31731204	2088	0.790561	0	-7.23865	0.00196421	0.0260763
PLAAT4	phospholipase A and acyltransferase 4	protein_coding	chr11:63536808-63546462	1300	265.523	3.88085	-7.07346	0.00196737	0.0260808
TAP2	transporter 2, ATP binding cassette subfamily B member	protein_coding	chr6:32821833-32838770	6380	13.1103	0.117554	-7.83294	0.00196772	0.0260808
AC073508.3		lncRNA	chr17:40648300-40649718	1419	4.43907	0.0166689	-7.62713	0.00198397	0.0262675
AC040977.1		lncRNA	chr17:6994642-6995189	343	4.77401	0	-7.22711	0.00199421	0.0262838
FGFR2	fibroblast growth factor receptor 2	protein_coding	chr10:121478334-121598458	7578	4.69983	0.0617121	-6.66679	0.00199308	0.0262838
LINC02613	long intergenic non-protein coding RNA 2613	lncRNA	chr2:38406527-38515934	5386	0.304026	0	-7.22711	0.00199421	0.0262838
RHBDD3	rhomboid domain containing 3	protein_coding	chr22:29259872-29268209	2997	19.5417	0.916381	-3.9152	0.00199494	0.0262838
ZNHIT2	zinc finger HIT-type containing 2	protein_coding	chr11:65116403-65117701	1299	17.3736	0.36052	-5.19236	0.00199237	0.0262838
TPP1	tripeptidyl peptidase 1	protein_coding	chr11:6612768-6619448	6502	41.3369	3.48976	-3.00637	0.00199663	0.0262895
AC092376.2		lncRNA	chr16:79202624-79206739	4116	0.975336	0.00135488	-8.02578	0.00200987	0.026396
EMILIN2	elastin microfibril interfacer 2	protein_coding	chr18:2847006-2916003	6469	10.2211	0.205002	-5.82591	0.00201103	0.026396
KANK3	KN motif and ankyrin repeat domains 3	protein_coding	chr19:8322584-8343262	3594	3.28117	0.0454361	-5.77282	0.00200918	0.026396
UPP1	uridine phosphorylase 1	protein_coding	chr7:48088628-48108736	4580	13.9119	0.365242	-5.12757	0.00200997	0.026396
AC093627.4		lncRNA	chr7:149549-155465	5197	1.50173	0.001701	-8.47037	0.00202031	0.026468
CYP27C1	cytochrome P450 family 27 subfamily C member 1	protein_coding	chr2:127183832-127220313	5205	2.82885	0.0105791	-8.55043	0.00202212	0.026475
FP565260.6		protein_coding	chr21:5155499-5165472	5411	0.739471	0.00103062	-8.02103	0.00202415	0.026485
PCBP1-AS1	PCBP1 antisense RNA 1	lncRNA	chr2:69962263-70103220	30605	1.20384	0.037473	-4.56883	0.00203622	0.0266264
IFI35	interferon induced protein 35	protein_coding	chr17:43006725-43014456	1973	58.5916	2.55449	-4.23209	0.00204021	0.0266458
PRDM6	PR/SET domain 6	protein_coding	chr5:123089241-123194266	9230	3.58824	0.0178505	-9.11873	0.00204026	0.0266458
EVI2B	ecotropic viral integration site 2B	protein_coding	chr17:31303770-31314105	2061	2.59497	0.00975185	-7.45986	0.00204311	0.0266663
EGLN2	egl-9 family hypoxia inducible factor 2	protein_coding	chr19:40798996-40808434	6574	0.676949	0.00577093	-6.22284	0.00204771	0.0267097
APTR	Alu-mediated CDKN1A/p21 transcriptional regulator	lncRNA	chr7:77657659-77696267	5916	2.08262	0.0277569	-5.95416	0.0020575	0.0268039
MIR3142HG	MIR3142 host gene	lncRNA	chr5:160438594-160487426	2377	0.677777	0	-7.20375	0.00205631	0.0268039
AC132872.1		lncRNA	chr17:82293716-82294910	1195	4.70758	0.0231777	-7.24399	0.00207357	0.0269461
RARG	retinoic acid receptor gamma	protein_coding	chr12:53210567-53232980	5127	11.4644	0.180288	-5.95751	0.00207512	0.0269495
CALHM5	calcium homeostasis modulator family member 5	protein_coding	chr6:116511639-116524788	9787	0.716475	0.000631855	-8.68088	0.00207917	0.0269853
PIMREG	PICALM interacting mitotic regulator	protein_coding	chr17:6444441-6451469	2797	19.957	0.988744	-3.73405	0.00208564	0.0270189
AP005202.1		lncRNA	chr18:6557822-6558654	658	2.42837	0	-7.19192	0.00208845	0.0270219
NRSN2	neurensin 2	protein_coding	chr20:346782-359660	2933	32.6919	0.724926	-5.4834	0.00208834	0.0270219
IL17B	interleukin 17B	protein_coding	chr5:149371324-149404202	1227	1.89419	0.00227249	-7.38767	0.002095	0.0270563
TRIM52-AS1	TRIM52 antisense RNA 1 (head to head)	lncRNA	chr5:181261169-181272307	1676	5.32634	0.0168019	-8.21721	0.00209731	0.0270695
AMMECR1	AMMECR nuclear protein 1	protein_coding	chrX:110194186-110440233	6362	17.9672	1.08223	-3.47652	0.00210287	0.027082
DUBR	DPPA2 upstream binding RNA	lncRNA	chr3:107220744-107348464	15322	0.829978	0.0035851	-7.55028	0.00210177	0.027082
SOD2	superoxide dismutase 2	protein_coding	chr6:159669069-159762529	18144	31.2074	3.28962	-2.65124	0.0021049	0.027082
ARPC1A	actin related protein 2/3 complex subunit 1A	protein_coding	chr7:99325898-99366262	2065	16.2303	0.493778	-4.55048	0.00210895	0.0270858
AC009113.1		lncRNA	chr16:89215211-89217653	2443	0.648655	0	-7.18	0.00212136	0.0271599
AC092803.1		lncRNA	chr1:212557833-212559731	1899	0.834473	0	-7.18	0.00212136	0.0271599
BAALC-AS1	BAALC antisense RNA 1	lncRNA	chr8:103153394-103298772	15681	0.410962	0.000711266	-8.54945	0.00212443	0.0271599
KCNQ1OT1	KCNQ1 opposite strand/antisense transcript 1	lncRNA	chr11:2608328-2699994	91667	0.842174	0.0254864	-4.85986	0.00212055	0.0271599
MSH5	mutS homolog 5	protein_coding	chr6:31739677-31762676	6284	1.10116	0.0164144	-5.41411	0.00212348	0.0271599
PRCD	photoreceptor disc component	protein_coding	chr17:76527586-76553578	5294	2.05292	0.00742601	-8.34079	0.00212374	0.0271599
AC008771.1		lncRNA	chr5:80411231-80488095	8625	0.845154	0.0122166	-5.60504	0.00214245	0.0273646
SSBP4	single stranded DNA binding protein 4	protein_coding	chr19:18418864-18434562	2974	56.3389	3.16061	-3.67047	0.00214422	0.0273705
CHURC1	churchill domain containing 1	protein_coding	chr14:64914361-64944591	5404	4.6625	0.152611	-4.34561	0.00214841	0.0273906
AL161910.1		lncRNA	chr9:89563537-89604687	5273	0.29802	0	-7.16798	0.00215505	0.0274418
TSLP	thymic stromal lymphopoietin	protein_coding	chr5:111070062-111078026	4263	0.368627	0	-7.16798	0.00215505	0.0274418
CBX7	chromobox 7	protein_coding	chr22:39120167-39152680	7467	6.05541	0.180848	-4.7186	0.00216218	0.0275158
NRGN	neurogranin	protein_coding	chr11:124739942-124747210	1213	24.7781	0.262574	-6.63369	0.00217105	0.0275951
AL391422.4		lncRNA	chr6:3751111-3753871	2761	6.83474	0.0121369	-8.82957	0.0021743	0.0276028
ADPRHL2		protein_coding	chr1:36088892-36093932	1651	47.4791	3.32427	-3.21669	0.00217953	0.0276251
AL355001.2		lncRNA	chr13:19863858-19865048	1191	3.54809	0.00259612	-8.13729	0.00218002	0.0276251
SECTM1	secreted and transmembrane 1	protein_coding	chr17:82321024-82334074	2909	31.8313	0.92028	-4.94585	0.00218164	0.0276288
ADAMTS9-AS2	ADAMTS9 antisense RNA 2	lncRNA	chr3:64684909-65053439	8246	0.188971	0	-7.15585	0.00218885	0.0276302
FXYD1	FXYD domain containing ion transport regulator 1	protein_coding	chr19:35138808-35143109	1926	0.809062	0	-7.15585	0.00218885	0.0276302
KCNJ2-AS1	KCNJ2 antisense RNA 1	lncRNA	chr17:70166961-70169402	2442	0.638105	0	-7.15585	0.00218885	0.0276302
LINC01273	long intergenic non-protein coding RNA 1273	lncRNA	chr20:50171809-50176676	1861	0.83732	0	-7.15585	0.00218885	0.0276302
PPP1R3D	protein phosphatase 1 regulatory subunit 3D	protein_coding	chr20:59936663-59940305	3643	5.54248	0.131966	-4.97435	0.00218876	0.0276302
SLC16A11	solute carrier family 16 member 11	protein_coding	chr17:7041630-7043923	2128	9.86071	0.141529	-6.66338	0.00219233	0.0276302
SNHG20	small nucleolar RNA host gene 20	lncRNA	chr17:77086716-77099902	6087	0.778838	0.0120896	-5.28381	0.00219197	0.0276302
AC012409.3		lncRNA	chr15:96139472-96140452	981	1.57497	0	-7.14363	0.00222319	0.0277189
AC055807.1		lncRNA	chr15:98839292-98840147	753	2.05186	0	-7.14363	0.00222319	0.0277189
AC073073.2		lncRNA	chr7:105571083-105573660	2578	0.875929	0.00108159	-7.34621	0.00221754	0.0277189
BAK1	BCL2 antagonist/killer 1	protein_coding	chr6:33572547-33580293	2212	32.3213	2.06746	-3.39474	0.00221538	0.0277189
DTD1	D-aminoacyl-tRNA deacylase 1	protein_coding	chr20:18587893-18766644	6465	0.847687	0.00891189	-6.31773	0.00220913	0.0277189
FOXO1	forkhead box O1	protein_coding	chr13:40555667-40666641	5957	2.28553	0.018006	-7.31322	0.00222394	0.0277189
HLA-DMA	major histocompatibility complex, class II, DM alpha	protein_coding	chr6:32948613-32969094	2520	94.3934	1.75805	-6.4529	0.00221458	0.0277189
LINC00535	long intergenic non-protein coding RNA 535	lncRNA	chr8:93213302-93700433	2595	0.595394	0	-7.14363	0.00222319	0.0277189
LINC01426	long intergenic non-protein coding RNA 1426	lncRNA	chr21:34745757-34784886	5396	0.286332	0	-7.14363	0.00222319	0.0277189
LZTR1	leucine zipper like transcription regulator 1	protein_coding	chr22:20982269-20999032	8673	2.44987	0.0792496	-4.33765	0.00221702	0.0277189
NINJ2-AS1	NINJ2 antisense RNA 1	lncRNA	chr12:630858-664196	4356	1.52185	0.00305167	-8.09048	0.00222713	0.0277189
PAM16	presequence translocase associated motor 16	protein_coding	chr16:4331549-4355607	2331	2.11878	0.00544221	-7.78816	0.00220489	0.0277189
PTGER1	prostaglandin E receptor 1	protein_coding	chr19:14472466-14475354	1413	10.4205	0.0719087	-7.57425	0.00222333	0.0277189
ARL10	ADP ribosylation factor like GTPase 10	protein_coding	chr5:176365487-176401865	11440	4.30219	0.0341371	-7.98681	0.00223563	0.0277739
SPON2	spondin 2	protein_coding	chr4:1166932-1208962	5985	36.0731	0.419245	-7.55451	0.00223493	0.0277739
ARMCX3	armadillo repeat containing X-linked 3	protein_coding	chrX:101622797-101627843	4239	15.3551	0.779194	-3.70768	0.00223741	0.0277796
APOL2	apolipoprotein L2	protein_coding	chr22:36226209-36239954	3417	80.5974	3.61483	-4.20242	0.00224018	0.0277974
MCRIP1	MAPK regulated corepressor interacting protein 1	protein_coding	chr17:81822361-81833302	3726	36.3702	2.80178	-3.17736	0.00226233	0.0279726
PARTICL	promoter of MAT2A antisense radiation-induced circulating long non-coding RNA	lncRNA	chr2:85537462-85538666	1205	3.84659	0.0119641	-7.30064	0.00226147	0.0279726
KCNS1	potassium voltage-gated channel modifier subfamily S member 1	protein_coding	chr20:45091214-45101127	5649	0.73403	0.000547351	-8.11003	0.00227003	0.028025
RNF152	ring finger protein 152	protein_coding	chr18:61808067-61894247	10213	5.39574	0.0412105	-7.9743	0.00227138	0.028025
CIITA	class II major histocompatibility complex transactivator	protein_coding	chr16:10866222-10943021	20757	11.9115	0.121623	-8.07225	0.00227738	0.0280756
FZD2	frizzled class receptor 2	protein_coding	chr17:44557484-44561262	3779	16.9446	0.314604	-6.49717	0.00228583	0.0281465
HAS3	hyaluronan synthase 3	protein_coding	chr16:69105653-69118719	5200	9.35815	0.274649	-4.79528	0.00228783	0.0281467
NAT16	N-acetyltransferase 16 (putative)	protein_coding	chr7:101170496-101180293	3885	6.1116	0.0285589	-9.03559	0.00228955	0.0281467
AC074135.1		lncRNA	chr19:23075201-23100361	967	1.57046	0	-7.11886	0.00229437	0.0281522
AC092368.3		lncRNA	chr16:46622861-46624451	1591	0.954517	0	-7.11886	0.00229437	0.0281522
CASC6	cancer susceptibility 6	lncRNA	chr6:91557292-91690428	4241	0.358084	0	-7.11886	0.00229437	0.0281522
AL139384.1		lncRNA	chr13:112686769-112689815	3047	0.728103	0.00091511	-7.32075	0.00229618	0.0281579
ADAMTS2	ADAM metallopeptidase with thrombospondin type 1 motif 2	protein_coding	chr5:179110853-179345461	8755	0.710429	0.00711939	-6.28893	0.00230388	0.0282191
AC005081.1		lncRNA	chr7:74280747-74289286	1029	1.463	0	-7.10631	0.00233127	0.0283625
AC007906.2		protein_coding	chr16:53035690-53052873	1983	0.759168	0	-7.10631	0.00233127	0.0283625
AC082651.1		lncRNA	chr2:9638745-9712920	2962	0.508248	0	-7.10631	0.00233127	0.0283625
AC110048.2		lncRNA	chr15:66860303-66867023	6721	0.223989	0	-7.10631	0.00233127	0.0283625
C22orf39	chromosome 22 open reading frame 39	protein_coding	chr22:19351368-19448232	6943	6.04073	0.217298	-4.34638	0.00232131	0.0283625
DLEU7	deleted in lymphocytic leukemia 7	protein_coding	chr13:50519364-50843939	7505	0.20059	0	-7.10631	0.00233127	0.0283625
JPH4	junctophilin 4	protein_coding	chr14:23568035-23578790	5297	24.9103	0.226333	-9.47604	0.00232017	0.0283625
MGP	matrix Gla protein	protein_coding	chr12:14880864-14885857	2887	19.4675	0.20508	-7.29425	0.00232338	0.0283625
ZNF853	zinc finger protein 853	protein_coding	chr7:6615610-6624290	3864	18.8377	0.805024	-4.11496	0.0023274	0.0283625
AP001029.2		lncRNA	chr18:12438890-12448205	5428	0.403854	0.000513696	-7.30353	0.00235091	0.0285143
AC245452.1		lncRNA	chr22:21938269-21977632	37876	0.179207	0.0033719	-5.09905	0.00236323	0.0286273
RNF185	ring finger protein 185	protein_coding	chr22:31160182-31207019	3448	21.7501	1.35979	-3.52194	0.00237366	0.0287369
BRAT1	BRCA1 associated ATM activator 1	protein_coding	chr7:2537810-2555694	6673	16.0335	1.19043	-3.22607	0.00237804	0.0287734
DACT3	dishevelled binding antagonist of beta catenin 3	protein_coding	chr19:46647551-46661182	5466	4.77873	0.0309469	-7.47734	0.00238944	0.0288611
TMEM203	transmembrane protein 203	protein_coding	chr9:137204082-137205648	1567	22.366	0.897574	-4.09848	0.00238859	0.0288611
AC092720.3		lncRNA	chr16:87492555-87516940	2661	0.555813	0	-7.08089	0.00240784	0.0289495
AL021392.1		lncRNA	chr22:46541495-46548196	2949	1.25383	0.00120534	-7.9638	0.00240735	0.0289495
IL15	interleukin 15	protein_coding	chr4:141636583-141733987	7876	2.04387	0.0269514	-6.26983	0.0023997	0.0289495
LRRC52-AS1	LRRC52 antisense RNA 1	lncRNA	chr1:165476838-165582155	4348	0.340161	0	-7.08089	0.00240784	0.0289495
PRDX2	peroxiredoxin 2	protein_coding	chr19:12796820-12801800	2034	272.33	36.518	-2.30094	0.00242285	0.0290965
NEURL1B	neuralized E3 ubiquitin protein ligase 1B	protein_coding	chr5:172641263-172691540	6427	39.2632	2.17291	-3.70566	0.00243088	0.0291594
LINC00323	long intergenic non-protein coding RNA 323	lncRNA	chr21:41141493-41148198	2570	2.80553	0.00205663	-8.86602	0.00243691	0.0291982
RCCD1	RCC1 domain containing 1	protein_coding	chr15:90954870-90963125	4969	15.9907	1.24942	-3.07509	0.00244531	0.0292672
PGPEP1	pyroglutamyl-peptidase I	protein_coding	chr19:18340598-18369950	7509	11.1444	0.649543	-3.53302	0.00244792	0.0292797
EIF2AK3-DT	EIF2AK3 divergent transcript	lncRNA	chr2:88627539-88631821	4283	0.622815	0.00148095	-7.20301	0.00245808	0.0293508
ZEB1-AS1	ZEB1 antisense RNA 1	lncRNA	chr10:31206278-31320447	3861	1.42966	0.00557521	-7.27744	0.00246313	0.0293776
AC010173.1		lncRNA	chr12:49232790-49264756	1453	1.47233	0.00191902	-7.26845	0.00246627	0.0293816
APOL3	apolipoprotein L3	protein_coding	chr22:36140330-36166177	5901	17.7305	0.73718	-4.53254	0.00246511	0.0293816
AC034111.2		lncRNA	chr8:9984004-10055041	2946	0.493078	0	-7.05501	0.0024883	0.0294164
AC068473.5		lncRNA	chr18:79677287-79679358	2072	3.1293	0.00663883	-8.12225	0.00247806	0.0294164
AL365203.2		lncRNA	chr10:32887255-32889311	2057	0.706178	0	-7.05501	0.0024883	0.0294164
AP002992.1		lncRNA	chr11:68121624-68130518	1922	0.75578	0	-7.05501	0.0024883	0.0294164
CEP83-DT	CEP83 divergent transcript	lncRNA	chr12:94460003-94462484	2482	0.585257	0	-7.05501	0.0024883	0.0294164
FAT3	FAT atypical cadherin 3	protein_coding	chr11:92352096-92896470	19280	1.74316	0.0214755	-8.92724	0.00247776	0.0294164
LINC00526	long intergenic non-protein coding RNA 526	lncRNA	chr18:5236724-5238598	1875	2.40869	0.00595513	-7.38023	0.00248831	0.0294164
LINC02606	long intergenic non-protein coding RNA 2606	lncRNA	chr1:9425094-9440564	2623	0.553797	0	-7.05501	0.0024883	0.0294164
ST3GAL1	ST3 beta-galactoside alpha-2,3-sialyltransferase 1	protein_coding	chr8:133454848-133571940	8852	2.72107	0.084694	-4.52368	0.00247355	0.0294164
MRPS30-DT	MRPS30 divergent transcript	lncRNA	chr5:44742420-44808777	4749	1.50714	0.00287441	-8.19015	0.0024956	0.0294622
RASSF4	Ras association domain family member 4	protein_coding	chr10:44959407-44995891	9481	6.5965	0.233683	-4.43621	0.00250232	0.0295004
COPZ2	COPI coat complex subunit zeta 2	protein_coding	chr17:48026167-48038030	1866	39.3335	0.578435	-6.98034	0.00251402	0.0295714
G0S2	G0/G1 switch 2	protein_coding	chr1:209675412-209676390	876	86.1375	0.223459	-9.83782	0.00251476	0.0295714
AC007920.2		lncRNA	chr3:187291272-187297933	1973	0.72955	0	-7.0419	0.00253008	0.0296182
AC019171.1		lncRNA	chr2:38959287-38960342	1056	1.36307	0	-7.0419	0.00253008	0.0296182
AC144831.1		lncRNA	chr17:83104255-83106910	2656	0.541944	0	-7.0419	0.00253008	0.0296182
AL353748.3		lncRNA	chr9:88384902-88389224	3329	0.634691	0.000837591	-7.25058	0.0025271	0.0296182
F7	coagulation factor VII	protein_coding	chr13:113105788-113120681	3795	7.03251	0.0933403	-6.95424	0.00252825	0.0296182
FAM222A-AS1	FAM222A antisense RNA 1	lncRNA	chr12:109734166-109773508	1068	1.34776	0	-7.0419	0.00253008	0.0296182
TIAF1	TGFB1-induced anti-apoptotic factor 1	protein_coding	chr17:29073521-29078857	5337	0.608687	0.00728185	-5.68622	0.00252471	0.0296182
AC007405.4		lncRNA	chr2:170766878-170778729	2905	1.6774	0.00287952	-8.21254	0.00253437	0.029635
CCDC13	coiled-coil domain containing 13	protein_coding	chr3:42705756-42773253	7071	0.556534	0.000437277	-8.0347	0.00253724	0.029635
LCP2	lymphocyte cytosolic protein 2	protein_coding	chr5:170246233-170297818	6839	0.975112	0.00187608	-8.15199	0.00254144	0.029635
SNHG17	small nucleolar RNA host gene 17	lncRNA	chr20:38419638-38435409	11824	1.03196	0.0213244	-5.15189	0.00254051	0.029635
ANTKMT	adenine nucleotide translocase lysine methyltransferase	protein_coding	chr16:720581-722590	1912	21.5004	1.06725	-3.73691	0.00256176	0.0296664
CGGBP1	CGG triplet repeat binding protein 1	protein_coding	chr3:88051944-88149885	6470	22.8229	2.00263	-2.9059	0.00256364	0.0296664
CORO7	coronin 7	protein_coding	chr16:4354542-4425705	8793	0.958163	0.00468875	-7.23632	0.0025558	0.0296664
EVX1	even-skipped homeobox 1	protein_coding	chr7:27242700-27250493	3358	7.15726	0.092998	-6.5622	0.00256225	0.0296664
JAZF1	JAZF zinc finger 1	protein_coding	chr7:27830573-28180795	4258	32.7502	1.27255	-4.40113	0.00255751	0.0296664
KRTCAP2	keratinocyte associated protein 2	protein_coding	chr1:155169408-155173475	3826	1.01475	0.0155869	-5.27726	0.00256265	0.0296664
MAT1A	methionine adenosyltransferase 1A	protein_coding	chr10:80271820-80289658	3664	8.94906	0.058336	-7.90772	0.00254863	0.0296664
TAP1	transporter 1, ATP binding cassette subfamily B member	protein_coding	chr6:32845209-32853978	4805	210.854	8.65749	-4.46484	0.00255866	0.0296664
GRN	granulin precursor	protein_coding	chr17:44345246-44353106	3524	286.542	38.1304	-2.34412	0.00256771	0.0296764
AC098850.3		protein_coding	chr17:16690261-16804453	8802	0.162031	0	-7.02866	0.00257293	0.0296875
C19orf84	chromosome 19 open reading frame 84	protein_coding	chr19:51388289-51390591	1464	0.974179	0	-7.02866	0.00257293	0.0296875
C5AR2	complement component 5a receptor 2	protein_coding	chr19:47332175-47347329	6776	0.210478	0	-7.02866	0.00257293	0.0296875
AC015802.6		protein_coding	chr17:76563710-76570544	5654	1.33597	0.00366695	-8.08062	0.00258071	0.0297037
AL050341.2		lncRNA	chr1:40256427-40257967	1541	3.085	0.0111649	-7.24865	0.00258918	0.0297037
AL121956.6		lncRNA	chr6:166309572-166317470	2828	0.737791	0.000985976	-7.23249	0.00258945	0.0297037
ARSA	arylsulfatase A	protein_coding	chr22:50622754-50628173	4501	16.8524	1.20101	-3.20958	0.00258674	0.0297037
C12orf49		protein_coding	chr12:116710171-116738070	8678	9.58383	0.582716	-3.56952	0.00258431	0.0297037
LINC02740	long intergenic non-protein coding RNA 2740	lncRNA	chr11:42183292-42253721	2048	1.01879	0.00136149	-7.23249	0.00258945	0.0297037
MYCBP	MYC binding protein	protein_coding	chr1:38862493-38873368	2773	1.562	0.00808667	-6.91495	0.00258791	0.0297037
TIMM8B	translocase of inner mitochondrial membrane 8 homolog B	protein_coding	chr11:112084800-112086798	1166	71.1921	4.18533	-3.56876	0.00259353	0.0297118
MRFAP1	Morf4 family associated protein 1	protein_coding	chr4:6640091-6642745	2655	118.636	5.67848	-4.047	0.0026022	0.029785
ORAI2	ORAI calcium release-activated calcium modulator 2	protein_coding	chr7:102433106-102456825	11107	6.38935	0.288196	-3.96826	0.00260707	0.0297853
ST6GALNAC3	ST6 N-acetylgalactosaminide alpha-2,6-sialyltransferase 3	protein_coding	chr1:76074746-76634603	7212	0.195922	0	-7.0153	0.0026169	0.0298324
STX1B	syntaxin 1B	protein_coding	chr16:30989256-31010638	5206	6.73467	0.152438	-5.31939	0.00261634	0.0298324
TCN2	transcobalamin 2	protein_coding	chr22:30607003-30627271	2950	27.6063	0.965644	-4.65739	0.00261347	0.0298324
FZD7	frizzled class receptor 7	protein_coding	chr2:202034587-202038445	3859	11.2995	0.347825	-4.7295	0.00265023	0.030163
LINC00957	long intergenic non-protein coding RNA 957	lncRNA	chr7:44039171-44042306	2703	8.84766	0.293568	-4.44822	0.00265328	0.0301649
LINC01968	long intergenic non-protein coding RNA 1968	lncRNA	chr3:194708093-194826008	10117	0.203624	0.000275609	-7.21417	0.0026532	0.0301649
COPS8	COP9 signalosome subunit 8	protein_coding	chr2:237085882-237100474	4181	72.8973	4.34717	-3.57502	0.00265783	0.0301821
KCNQ1-AS1	KCNQ1 antisense RNA 1	lncRNA	chr11:2840135-2861568	1084	1.29132	0	-7.00182	0.00266203	0.0301821
ZNF426-DT	ZNF426 divergent transcript	lncRNA	chr19:9538693-9539734	905	1.54673	0	-7.00182	0.00266203	0.0301821
HIGD2A	HIG1 hypoxia inducible domain family member 2A	protein_coding	chr5:176388751-176389761	654	211.41	15.041	-3.26406	0.00266645	0.0301995
RASGRF1	Ras protein specific guanine nucleotide releasing factor 1	protein_coding	chr15:78959947-79090773	9929	4.43421	0.0469799	-7.2895	0.00266849	0.0302063
PLPP7	phospholipid phosphatase 7 (inactive)	protein_coding	chr9:131289459-131359022	4349	2.31681	0.00979336	-8.4931	0.00267233	0.0302333
TMEM151B	transmembrane protein 151B	protein_coding	chr6:44270450-44307506	5475	3.96528	0.0207744	-8.89875	0.00267398	0.0302357
ADAM12	ADAM metallopeptidase domain 12	protein_coding	chr10:126012381-126388455	9860	6.73804	0.0849635	-7.29828	0.00267632	0.0302434
FN1	fibronectin 1	protein_coding	chr2:215360440-215436073	17216	117.508	1.99786	-6.23914	0.002679	0.0302434
MIR193BHG	MIR193b-365a host gene	lncRNA	chr16:14301389-14331067	6049	1.15486	0.00659718	-7.15295	0.00268476	0.0302919
AC048341.1		lncRNA	chr12:62602752-62622213	8693	0.680557	0.00856423	-5.90452	0.00269651	0.0303753
ALDH1B1	aldehyde dehydrogenase 1 family member B1	protein_coding	chr9:38392702-38398661	3117	45.4843	2.66896	-3.84408	0.00270565	0.0304301
LINC00960	long intergenic non-protein coding RNA 960	lncRNA	chr3:75672300-75742048	6543	3.09401	0.00626459	-8.83722	0.00270413	0.0304301
LRRC57	leucine rich repeat containing 57	protein_coding	chr15:42537820-42548802	8114	1.7577	0.0353256	-5.40925	0.00270574	0.0304301
PRADC1	protease associated domain containing 1	protein_coding	chr2:73228010-73233239	1404	61.0239	3.54605	-3.59816	0.00271618	0.0305302
SNTA1	syntrophin alpha 1	protein_coding	chr20:33407957-33443763	2211	101.613	6.486	-3.53459	0.00272863	0.0306057
AC079922.2		lncRNA	chr2:112641832-112645720	3224	2.12173	0.00163944	-8.79014	0.00273813	0.0306714
AC092910.3		lncRNA	chr3:120094895-120136783	3229	0.952892	0.011176	-5.52711	0.00273833	0.0306714
BORCS8	BLOC-1 related complex subunit 8	protein_coding	chr19:19176903-19192591	5372	1.55851	0.03197	-5.0709	0.00274142	0.0306828
ACSM5	acyl-CoA synthetase medium chain family member 5	protein_coding	chr16:20409534-20441336	3963	2.88236	0.0109699	-7.7173	0.00274633	0.0306984
ABHD8	abhydrolase domain containing 8	protein_coding	chr19:17292131-17310236	2162	38.6576	1.77383	-4.09696	0.00275701	0.0307256
AC027688.1		lncRNA	chr16:51035118-51038764	584	2.35167	0	-6.97447	0.0027559	0.0307256
AC136475.2		lncRNA	chr11:310139-311141	392	3.50351	0	-6.97447	0.0027559	0.0307256
AP001189.3		lncRNA	chr11:76654169-76656712	651	2.10964	0	-6.97447	0.0027559	0.0307256
ID3	inhibitor of DNA binding 3, HLH protein	protein_coding	chr1:23557926-23559501	1496	16.198	0.410843	-5.19007	0.00276248	0.0307543
SRPX2	sushi repeat containing protein X-linked 2	protein_coding	chrX:100644195-100675788	7519	2.30601	0.0392464	-5.88706	0.00276253	0.0307543
CHST3	carbohydrate sulfotransferase 3	protein_coding	chr10:71964395-72013558	6934	6.03143	0.239856	-4.39253	0.00276764	0.0307947
PSMG3	proteasome assembly chaperone 3	protein_coding	chr7:1567332-1571005	1973	25.9425	1.46211	-3.63316	0.00277037	0.0308087
CTDNEP1	CTD nuclear envelope phosphatase 1	protein_coding	chr17:7243591-7252491	2636	49.3003	2.33017	-4.11134	0.00277693	0.0308264
GAS1	growth arrest specific 1	protein_coding	chr9:86944362-86947506	3145	13.4869	0.148068	-8.9456	0.00277866	0.0308264
MIATNB	MIAT neighbor	lncRNA	chr22:26672747-26780893	7814	0.261947	0.00120743	-6.44834	0.00277984	0.0308264
RGMA	repulsive guidance molecule BMP co-receptor a	protein_coding	chr15:93035273-93089204	13221	2.9895	0.0406467	-6.7948	0.00278305	0.0308349
AP003307.2		lncRNA	chr11:108008678-108009282	605	6.22079	0.00511072	-7.97046	0.00278821	0.0308594
KAZALD1	Kazal type serine peptidase inhibitor domain 1	protein_coding	chr10:101061841-101068131	3613	28.8087	1.43297	-3.94557	0.00279535	0.0309175
AC008397.2		protein_coding	chr19:18207961-18255419	5979	0.227491	0	-6.9606	0.00280474	0.030944
AC137932.1		lncRNA	chr16:89296128-89298317	1872	0.726586	0	-6.9606	0.00280474	0.030944
LINC01389	long intergenic non-protein coding RNA 1389	lncRNA	chr1:47380928-47408477	483	2.81609	0	-6.9606	0.00280474	0.030944
STPG2-AS1	STPG2 antisense RNA 1	lncRNA	chr4:97366681-97491899	4110	0.330942	0	-6.9606	0.00280474	0.030944
AC004080.1		lncRNA	chr7:27239243-27241228	757	6.05326	0.0237402	-7.11912	0.00280904	0.030975
TMEM45A	transmembrane protein 45A	protein_coding	chr3:100492619-100577444	6005	3.41519	0.0679394	-5.44688	0.00281832	0.0310609
NME2	NME/NM23 nucleoside diphosphate kinase 2	protein_coding	chr17:51165435-51171747	2632	0.757612	0.0010594	-7.16732	0.00282316	0.0310979
HNRNPA0	heterogeneous nuclear ribonucleoprotein A0	protein_coding	chr5:137745651-137754363	8713	35.0607	3.58894	-2.73122	0.00283174	0.0311519
LGALS9	galectin 9	protein_coding	chr17:27629798-27649560	5714	12.7133	0.100116	-8.19673	0.00283663	0.0311519
SMTNL2	smoothelin like 2	protein_coding	chr17:4583999-4608319	2480	1.92226	0.0308983	-5.26692	0.00283534	0.0311519
UBL4B	ubiquitin like 4B	protein_coding	chr1:110112443-110113947	1505	2.7464	0.00772654	-7.2662	0.00283554	0.0311519
NCR3LG1	natural killer cell cytotoxicity receptor 3 ligand 1	protein_coding	chr11:17351800-17377341	6364	10.3586	0.166933	-6.29267	0.00284886	0.0312329
AL023553.1		lncRNA	chr22:41551710-41560905	365	3.69031	0	-6.94659	0.00285405	0.0312406
HHATL-AS1	HHATL antisense RNA 1	lncRNA	chr3:42702541-42706776	1443	0.933447	0	-6.94659	0.00285405	0.0312406
TIMP2	TIMP metallopeptidase inhibitor 2	protein_coding	chr17:78852977-78925387	5633	130.217	2.16308	-6.31477	0.00285942	0.0312724
C1orf61		protein_coding	chr1:156404250-156456763	13742	0.868709	0.00576284	-7.11926	0.00286739	0.0312845
NFKBIE	NFKB inhibitor epsilon	protein_coding	chr6:44258166-44265788	2581	18.3885	1.01138	-3.7005	0.00286889	0.0312845
COLCA1	colorectal cancer associated 1	lncRNA	chr11:111290787-111305498	9186	8.00009	0.18924	-5.93458	0.00287324	0.0313031
FMO1	flavin containing dimethylaniline monoxygenase 1	protein_coding	chr1:171248471-171285978	3602	13.7591	0.0146739	-10.4793	0.00288036	0.0313465
LIME1	Lck interacting transmembrane adaptor 1	protein_coding	chr20:63736283-63739103	2550	1.12376	0.0050939	-6.76071	0.00288635	0.0313641
FAP	fibroblast activation protein alpha	protein_coding	chr2:162170684-162245151	6968	0.797866	0.0113899	-5.57673	0.00289326	0.0314071
AC135012.3		lncRNA	chr16:86192793-86198913	4039	0.33022	0	-6.93244	0.00290414	0.0314305
AL139353.2		lncRNA	chr14:31420286-31452883	3752	0.355479	0	-6.93244	0.00290414	0.0314305
EVI2A	ecotropic viral integration site 2A	protein_coding	chr17:31317560-31321884	2071	0.644017	0	-6.93244	0.00290414	0.0314305
RNF26	ring finger protein 26	protein_coding	chr11:119334527-119337309	2783	50.0131	5.23276	-2.64929	0.00290449	0.0314305
SGCA	sarcoglycan alpha	protein_coding	chr17:50164214-50175928	2449	3.42945	0.0171535	-7.51969	0.00290178	0.0314305
HLA-E	major histocompatibility complex, class I, E	protein_coding	chr6:30489509-30494194	2922	460.142	10.1319	-6.02273	0.0029109	0.0314477
LINC00339	long intergenic non-protein coding RNA 339	lncRNA	chr1:22024558-22031223	3764	0.964804	0.0124979	-5.62404	0.00291511	0.0314477
RAB3IL1	RAB3A interacting protein like 1	protein_coding	chr11:61897301-61920269	3191	35.5444	0.577468	-7.31422	0.00291386	0.0314477
TSPO	translocator protein	protein_coding	chr22:43151547-43163242	1422	47.1387	1.65065	-4.67152	0.0029132	0.0314477
MTMR7	myotubularin related protein 7	protein_coding	chr8:17296794-17413528	6928	1.21991	0.00420005	-8.06525	0.00292004	0.0314846
GARS-DT		lncRNA	chr7:30516309-30595286	30756	0.582648	0.0148453	-4.93797	0.0029245	0.0315165
GXYLT2	glucoside xylosyltransferase 2	protein_coding	chr3:72888046-72998138	3683	24.794	0.217419	-7.24112	0.00293071	0.0315508
LAGE3	L antigen family member 3	protein_coding	chrX:154477769-154479257	949	90.6715	3.47699	-4.43509	0.00293471	0.0315776
SLC66A2	solute carrier family 66 member 2	protein_coding	chr18:79902420-79951657	5218	27.6309	1.5819	-3.831	0.00294144	0.0316137
STX16	syntaxin 16	protein_coding	chr20:58651253-58679526	5099	12.6125	0.688047	-3.65571	0.00294261	0.0316137
AC002074.1		lncRNA	chr7:94278680-94395608	1095	1.20598	0	-6.91816	0.0029556	0.0316645
CDKN2B-AS1	CDKN2B antisense RNA 1	lncRNA	chr9:21994139-22128103	20420	0.51089	0.00987848	-5.58833	0.00295288	0.0316645
GDNF-AS1	GDNF antisense RNA 1	lncRNA	chr5:37811589-37953827	10832	0.91678	0.00164077	-8.96179	0.00295567	0.0316645
KIAA0930	KIAA0930	protein_coding	chr22:45190338-45240769	10019	10.9148	0.725891	-3.64071	0.00295148	0.0316645
TWIST2	twist family bHLH transcription factor 2	protein_coding	chr2:238848032-238910534	1869	0.706556	0	-6.91816	0.0029556	0.0316645
ADORA1	adenosine A1 receptor	protein_coding	chr1:203090654-203167405	4191	4.99422	0.0719496	-6.36623	0.0029614	0.0316853
ACTA2	actin alpha 2, smooth muscle	protein_coding	chr10:88935074-88991339	2976	79.4906	1.45262	-6.46327	0.00299578	0.0319713
AL355312.3		lncRNA	chr6:149863494-149919507	1210	3.91801	0.0561439	-5.60683	0.00300431	0.0320036
C1QL4	complement C1q like 4	protein_coding	chr12:49332409-49337188	2073	34.1764	0.239326	-7.86777	0.00300516	0.0320036
PLS3-AS1	PLS3 antisense RNA 1	lncRNA	chrX:115518182-115562731	2075	0.630047	0	-6.90373	0.00300848	0.0320036
TMEM35A	transmembrane protein 35A	protein_coding	chrX:101078879-101096367	2415	38.7745	0.565876	-10.6121	0.00301106	0.0320036
Z95118.2		lncRNA	chr6:108798929-108837113	2512	0.520441	0	-6.90373	0.00300848	0.0320036
CD38	CD38 molecule	protein_coding	chr4:15778275-15853232	6857	1.87385	0.0177924	-6.7202	0.00301954	0.0320611
BNC2	basonuclin 2	protein_coding	chr9:16409503-16870843	15323	4.04793	0.0640546	-9.59373	0.00302147	0.0320653
LINC01358	long intergenic non-protein coding RNA 1358	lncRNA	chr1:58933643-59240555	8462	0.427596	0.000365396	-7.91378	0.00302428	0.0320788
HOXA-AS2	HOXA cluster antisense RNA 2	lncRNA	chr7:27107777-27134302	5431	0.46685	0.00425068	-5.90033	0.00303007	0.032124
NR2F1	nuclear receptor subfamily 2 group F member 1	protein_coding	chr5:93583222-93594611	4312	41.3806	1.0201	-5.84483	0.00303607	0.0321549
CHRNB1	cholinergic receptor nicotinic beta 1 subunit	protein_coding	chr17:7445061-7457710	4332	6.39853	0.24199	-4.21021	0.00304068	0.0321629
RNF144A	ring finger protein 144A	protein_coding	chr2:6917412-7068286	6450	14.0695	1.20108	-2.97868	0.00304105	0.0321629
TMED1	transmembrane p24 trafficking protein 1	protein_coding	chr19:10832067-10836318	1884	37.1353	3.08434	-2.97676	0.00304144	0.0321629
FLNA	filamin A	protein_coding	chrX:154348524-154374638	10642	203.013	15.2548	-3.28437	0.0030472	0.0321978
Z92544.1		lncRNA	chr16:678504-679777	1274	1.50298	0.00218865	-7.10903	0.00304936	0.0321978
AC007637.1		lncRNA	chr12:109111218-109125594	910	1.42213	0	-6.88916	0.00306284	0.0322424
AF111167.2		lncRNA	chr14:75423683-75427741	4059	0.318833	0	-6.88916	0.00306284	0.0322424
LINC02308	long intergenic non-protein coding RNA 2308	lncRNA	chr14:81441987-81450371	939	1.37821	0	-6.88916	0.00306284	0.0322424
REX1BD	required for excision 1-B domain containing	protein_coding	chr19:18588685-18592336	3370	15.1648	0.893568	-3.60445	0.00306237	0.0322424
RRAD	RRAD, Ras related glycolysis inhibitor and calcium channel regulator	protein_coding	chr16:66921679-66925536	1601	8.16582	0.0515448	-7.27382	0.00305777	0.0322424
SGCD	sarcoglycan delta	protein_coding	chr5:155870344-156767788	10584	7.69699	0.053008	-10.1008	0.00307902	0.03238
COA4	cytochrome c oxidase assembly factor 4 homolog	protein_coding	chr11:73872667-73876901	2159	40.9011	2.41183	-3.64787	0.00308739	0.0324192
PINLYP	phospholipase A2 inhibitor and LY6/PLAUR domain containing	protein_coding	chr19:43575801-43583964	4569	2.3411	0.0646041	-4.55013	0.00308626	0.0324192
SESN2	sestrin 2	protein_coding	chr1:28259518-28282491	3462	13.6709	0.62534	-4.03808	0.00309078	0.0324385
FGGY	FGGY carbohydrate kinase domain containing	protein_coding	chr1:59296638-59810647	12174	14.0809	1.34403	-2.91361	0.00309279	0.0324432
AC245060.5		lncRNA	chr22:22283928-22287220	3293	2.46225	0.0339251	-6.11259	0.00311273	0.0325801
DUOX1	dual oxidase 1	protein_coding	chr15:45129933-45165576	8784	2.19942	0.0582652	-4.90024	0.00311363	0.0325801
HLA-DRA	major histocompatibility complex, class II, DR alpha	protein_coding	chr6:32439878-32445046	1244	892.095	22.6409	-9.69374	0.00311079	0.0325801
SHPK	sedoheptulokinase	protein_coding	chr17:3608240-3636250	3788	1.00052	0.00485934	-6.89501	0.00311035	0.0325801
AC009309.2		lncRNA	chr2:86195590-86196049	460	2.78465	0	-6.87444	0.00311873	0.0325938
INSYN1	inhibitory synaptic factor 1	protein_coding	chr15:73735431-73752747	6573	2.43498	0.0416503	-6.87711	0.00311962	0.0325938
VXN	vexin	protein_coding	chr8:66493520-66518524	4762	0.268991	0	-6.87444	0.00311873	0.0325938
C11orf68	chromosome 11 open reading frame 68	protein_coding	chr11:65916810-65919062	1704	32.4714	1.85464	-3.67252	0.00312863	0.0326553
FBXL12	F-box and leucine rich repeat protein 12	protein_coding	chr19:9810267-9827816	2913	9.06209	0.318027	-4.41268	0.00313603	0.0326998
PDGFRL	platelet derived growth factor receptor like	protein_coding	chr8:17576433-17644071	2420	10.6517	0.229959	-5.61826	0.0031446	0.0327565
CTSS	cathepsin S	protein_coding	chr1:150730188-150765792	4071	28.0103	0.502941	-6.56082	0.00314854	0.0327812
AL359715.1		lncRNA	chr6:80441295-80466674	6270	0.852989	0.00113383	-8.3155	0.00315727	0.0328126
ANAPC11	anaphase promoting complex subunit 11	protein_coding	chr17:81890790-81900991	4027	26.6045	2.24552	-3.09096	0.00316514	0.0328126
CX3CL1	C-X3-C motif chemokine ligand 1	protein_coding	chr16:57372477-57385044	5960	16.5246	0.0221709	-11.0692	0.00315977	0.0328126
FBXL15	F-box and leucine rich repeat protein 15	protein_coding	chr10:102419189-102423136	2593	13.9644	0.685519	-3.80929	0.00315668	0.0328126
GHDC	GH3 domain containing	protein_coding	chr17:42188799-42194532	4019	17.1485	0.867545	-4.09927	0.00315359	0.0328126
SCAND1	SCAN domain containing 1	protein_coding	chr20:35953617-35959472	1996	16.2158	0.756886	-3.84771	0.00316975	0.0328384
AC009242.1		lncRNA	chr2:23667208-23685453	2814	0.450509	0	-6.85957	0.0031762	0.0328564
AC068733.3		lncRNA	chr11:6319140-6360454	4764	0.266106	0	-6.85957	0.0031762	0.0328564
AL022162.1		lncRNA	chrX:129675888-129678348	351	3.61177	0	-6.85957	0.0031762	0.0328564
MAP4K3-DT	MAP4K3 divergent transcript	lncRNA	chr2:39436530-39665343	12609	0.570784	0.00219028	-7.34117	0.00317955	0.0328747
CISH	cytokine inducible SH2 containing protein	protein_coding	chr3:50606490-50611831	5112	7.75748	0.321031	-4.29809	0.00318175	0.0328812
COMTD1	catechol-O-methyltransferase domain containing 1	protein_coding	chr10:75233641-75236030	1908	31.7334	1.9442	-3.46798	0.00318415	0.0328825
SYDE1	synapse defective Rho GTPase homolog 1	protein_coding	chr19:15107401-15114985	3964	18.9954	0.115558	-8.03824	0.00318502	0.0328825
SALL1	spalt like transcription factor 1	protein_coding	chr16:51135975-51151367	5660	9.48419	0.0921236	-10.5258	0.0031921	0.0329037
TNFRSF12A	TNF receptor superfamily member 12A	protein_coding	chr16:3018445-3022383	1848	12.7911	0.296781	-5.58899	0.00319445	0.0329037
ZMIZ1-AS1	ZMIZ1 antisense RNA 1	lncRNA	chr10:78943328-79067895	5112	1.04363	0.00235999	-7.90063	0.00319652	0.0329037
ALKBH4	alkB homolog 4, lysine demethylase	protein_coding	chr7:102456238-102464863	2299	10.5173	0.468757	-3.92287	0.00320652	0.0329741
PAXIP1-AS1		lncRNA	chr7:155003448-155005703	2256	5.53743	0.0233059	-7.6793	0.0032105	0.0329989
CARNS1	carnosine synthase 1	protein_coding	chr11:67414968-67425607	5670	2.73893	0.0550345	-5.59923	0.00322264	0.0330261
CDKN2A	cyclin dependent kinase inhibitor 2A	protein_coding	chr9:21967753-21995301	4329	64.2858	4.59015	-3.30849	0.00322256	0.0330261
HLA-DQB2	major histocompatibility complex, class II, DQ beta 2	protein_coding	chr6:32756098-32763532	2026	7.3002	0.0119616	-8.81379	0.0032214	0.0330261
KANK2	KN motif and ankyrin repeat domains 2	protein_coding	chr19:11164267-11197791	7638	61.3786	2.76757	-4.18986	0.00322059	0.0330261
SNX22	sorting nexin 22	protein_coding	chr15:64151715-64157481	5767	11.9667	0.663402	-3.73312	0.0032185	0.0330261
SCAMP4	secretory carrier membrane protein 4	protein_coding	chr19:1905372-1926013	6795	21.3523	1.87689	-2.96095	0.00322538	0.033038
AC116535.2		lncRNA	chr11:10809204-10822931	2428	0.516691	0	-6.84454	0.00323533	0.0330654
ADNP-AS1	ADNP antisense RNA 1	lncRNA	chr20:50930984-50945148	1049	1.19593	0	-6.84454	0.00323533	0.0330654
CARD16	caspase recruitment domain family member 16	protein_coding	chr11:105041326-105101431	1688	16.061	0.0852409	-8.32192	0.00323596	0.0330654
LINC01410	long intergenic non-protein coding RNA 1410	lncRNA	chr9:62801461-62813486	4123	0.304275	0	-6.84454	0.00323533	0.0330654
RGS22	regulator of G protein signaling 22	protein_coding	chr8:99960936-100131268	6363	1.5669	0.0379869	-4.95214	0.00323491	0.0330654
C17orf58	chromosome 17 open reading frame 58	protein_coding	chr17:67991101-67996431	2396	22.7625	1.15685	-3.84706	0.0032403	0.0330935
PSMA1	proteasome 20S subunit alpha 1	protein_coding	chr11:14504874-14643635	3301	5.1406	0.141119	-4.87486	0.0032538	0.0331827
P2RY2	purinergic receptor P2Y2	protein_coding	chr11:73218298-73236352	2861	8.76061	0.0429626	-8.39564	0.00325912	0.0332208
A1BG-AS1	A1BG antisense RNA 1	lncRNA	chr19:58347718-58355455	3374	3.99219	0.0260214	-7.37434	0.00328235	0.0333516
AC120114.1		lncRNA	chr16:29926836-29928933	1762	1.26659	0.00693713	-6.43204	0.00328281	0.0333516
PROS1	protein S	protein_coding	chr3:93873051-93980003	5270	9.70494	0.47412	-3.8473	0.00329444	0.0334503
AC233266.2		lncRNA	chr2:91580336-91580863	528	2.35099	0	-6.82935	0.00329618	0.0334516
CACNG4	calcium voltage-gated channel auxiliary subunit gamma 4	protein_coding	chr17:66964707-67033398	3583	161.979	1.16799	-7.88117	0.00330852	0.0334924
UBE2V2	ubiquitin conjugating enzyme E2 V2	protein_coding	chr8:48008415-48064708	6591	11.5466	0.984673	-2.93443	0.0033053	0.0334924
DCLK1	doublecortin like kinase 1	protein_coding	chr13:35768652-36131306	14375	7.56505	0.0602921	-7.91524	0.00332932	0.0336247
IL22RA1	interleukin 22 receptor subunit alpha 1	protein_coding	chr1:24119771-24143140	2817	14.5228	0.249071	-6.80523	0.00332881	0.0336247
QPRT	quinolinate phosphoribosyltransferase	protein_coding	chr16:29663279-29698699	3680	91.7031	0.855985	-9.77625	0.00333665	0.0336499
AC093425.1		lncRNA	chr1:59131932-59296491	7581	0.32574	0.000775666	-7.0768	0.00335747	0.0337106
BEND6	BEN domain containing 6	protein_coding	chr6:56955107-57027346	5611	3.47142	0.0587186	-6.08019	0.00335411	0.0337106
LINC01397	long intergenic non-protein coding RNA 1397	lncRNA	chr1:110082688-110109719	579	2.1211	0	-6.814	0.0033588	0.0337106
LINC01479	long intergenic non-protein coding RNA 1479	lncRNA	chr12:67929235-67970017	715	1.71764	0	-6.814	0.0033588	0.0337106
LINC01971	long intergenic non-protein coding RNA 1971	lncRNA	chr17:81480523-81481570	1048	1.17187	0	-6.814	0.0033588	0.0337106
AC124045.1		lncRNA	chr3:44667412-44669364	1953	1.60928	0.00443864	-7.29418	0.00337672	0.0337953
PLCD3	phospholipase C delta 3	protein_coding	chr17:45108959-45133354	6748	14.1488	1.05818	-3.21626	0.0033784	0.0337953
URB1-AS1	URB1 antisense RNA 1 (head to head)	lncRNA	chr21:32393130-32393960	831	6.54715	0.0415025	-6.86179	0.00337855	0.0337953
AC090515.5		lncRNA	chr15:58856831-58865063	450	13.7924	0.0117456	-8.64999	0.00338482	0.033832
ACADS	acyl-CoA dehydrogenase short chain	protein_coding	chr12:120725774-120740008	2609	34.3475	3.16203	-2.90616	0.00339032	0.033832
AP5S1	adaptor related protein complex 5 subunit sigma 1	protein_coding	chr20:3820524-3828838	5491	3.7012	0.155634	-3.98568	0.0033866	0.033832
TRIM47	tripartite motif containing 47	protein_coding	chr17:75874164-75878581	3145	27.7715	1.8991	-3.44167	0.00338891	0.033832
C1orf216	chromosome 1 open reading frame 216	protein_coding	chr1:35713877-35718894	3049	11.4644	0.610177	-3.73442	0.00340276	0.0338391
DDR2	discoidin domain receptor tyrosine kinase 2	protein_coding	chr1:162631373-162787405	11099	35.3107	1.0266	-5.11356	0.00340086	0.0338391
PRPH	peripherin	protein_coding	chr12:49293252-49298686	3182	23.3151	0.582033	-5.43476	0.00339916	0.0338391
UBTD1	ubiquitin domain containing 1	protein_coding	chr10:97498924-97571206	1647	14.288	0.507143	-4.34331	0.00339448	0.0338391
AC027644.3		lncRNA	chr7:66739829-66740385	557	12.9922	0.0891291	-6.99991	0.00340996	0.0338823
AC024337.2		lncRNA	chr15:96080713-96084584	2797	0.434361	0	-6.79849	0.00342329	0.0339341
AC087564.1		lncRNA	chr16:51150770-51442519	8149	0.149087	0	-6.79849	0.00342329	0.0339341
ALKBH7	alkB homolog 7	protein_coding	chr19:6372794-6375250	1093	63.9737	5.2768	-3.0681	0.00342297	0.0339341
CRELD2	cysteine rich with EGF like domains 2	protein_coding	chr22:49918167-49927540	5165	18.9965	1.85429	-2.73578	0.00342299	0.0339341
LINC02254	long intergenic non-protein coding RNA 2254	lncRNA	chr15:97339693-97523442	8614	0.781846	0.00194219	-8.51706	0.00342306	0.0339341
MAMDC2	MAM domain containing 2	protein_coding	chr9:70043848-70226972	3589	7.86666	0.0679058	-7.37826	0.00342752	0.0339494
RTN4RL2	reticulon 4 receptor like 2	protein_coding	chr11:57460528-57477534	2408	19.2763	0.515941	-5.14554	0.00342971	0.0339494
IFITM1	interferon induced transmembrane protein 1	protein_coding	chr11:313506-315272	936	72.1507	0.37352	-9.35825	0.00343566	0.0339923
PPIC	peptidylprolyl isomerase C	protein_coding	chr5:123023250-123036725	2082	107.414	1.45498	-6.77378	0.00343889	0.034008
RASSF1	Ras association domain family member 1	protein_coding	chr3:50329782-50340980	3683	17.2895	1.17431	-3.2874	0.00344227	0.0340163
RIMS4	regulating synaptic membrane exocytosis 4	protein_coding	chr20:44751808-44810338	5206	2.62031	0.0176103	-7.20287	0.00345297	0.0340989
OPA3	outer mitochondrial membrane lipid metabolism regulator OPA3	protein_coding	chr19:45527427-45602212	9999	3.74018	0.215524	-3.50794	0.0034632	0.0341676
AC008453.1		lncRNA	chr5:150670658-150672390	425	2.82754	0	-6.78281	0.0034897	0.0342097
AC103770.1		lncRNA	chr8:90806474-90859240	833	1.44262	0	-6.78281	0.0034897	0.0342097
FAM240A	family with sequence similarity 240 member A	protein_coding	chr3:46612435-46626543	1826	0.658107	0	-6.78281	0.0034897	0.0342097
MYMX	myomixer, myoblast fusion factor	protein_coding	chr6:44216926-44218234	854	1.40715	0	-6.78281	0.0034897	0.0342097
PCDH18	protocadherin 18	protein_coding	chr4:137518918-137532494	6686	13.7566	0.147785	-8.68884	0.0034793	0.0342097
PCDH7	protocadherin 7	protein_coding	chr4:30720415-31146805	12249	30.5423	0.147667	-9.00819	0.00348047	0.0342097
ARHGAP23	Rho GTPase activating protein 23	protein_coding	chr17:38419280-38512385	8080	6.99011	0.244063	-4.8288	0.00349929	0.0342328
IGFN1	immunoglobulin like and fibronectin type III domain containing 1	protein_coding	chr1:201190824-201228952	12117	109.157	2.00853	-9.12241	0.00349859	0.0342328
GPR162	G protein-coupled receptor 162	protein_coding	chr12:6821624-6829972	3216	10.5899	0.250683	-5.81021	0.00350108	0.0342343
PPDPFL	pancreatic progenitor cell differentiation and proliferation factor like	protein_coding	chr8:49054311-49076090	2059	118.022	0.447102	-11.0908	0.00350893	0.034295
AL365295.1		lncRNA	chr14:53169010-53883740	14459	0.416469	0.00272613	-6.66378	0.00352427	0.0344127
AC023983.2		lncRNA	chr18:24402153-24402714	562	2.11477	0	-6.76695	0.00355813	0.0344537
AC099560.1		lncRNA	chr3:40719859-40862626	1140	1.04254	0	-6.76695	0.00355813	0.0344537
CCDC192	coiled-coil domain containing 192	protein_coding	chr5:127703389-127941634	1901	0.625196	0	-6.76695	0.00355813	0.0344537
CENPX	centromere protein X	protein_coding	chr17:82018702-82024107	1531	59.481	2.92848	-4.01595	0.00354267	0.0344537
COL21A1	collagen type XXI alpha 1 chain	protein_coding	chr6:56056590-56394094	6912	13.1119	0.158095	-9.59642	0.003555	0.0344537
CSF1	colony stimulating factor 1	protein_coding	chr1:109910242-109930992	5238	9.86255	0.311224	-5.45809	0.00353697	0.0344537
EMX1	empty spiracles homeobox 1	protein_coding	chr2:72916260-72936071	5472	7.0444	0.0717612	-7.91028	0.00355815	0.0344537
ISOC2	isochorismatase domain containing 2	protein_coding	chr19:55452985-55462343	4408	14.1522	1.0414	-3.23471	0.0035466	0.0344537
OMD	osteomodulin	protein_coding	chr9:92414245-92424461	2449	2.24316	0.0025251	-8.32913	0.00355316	0.0344537
SH2D6	SH2 domain containing 6	protein_coding	chr2:85418931-85437029	4249	2.4335	0.00504432	-8.38171	0.00353717	0.0344537
SOX15	SRY-box transcription factor 15	protein_coding	chr17:7588178-7590094	1465	8.86078	0.161245	-5.51893	0.00355009	0.0344537
TMEM129	transmembrane protein 129, E3 ubiquitin ligase	protein_coding	chr4:1715952-1721358	3442	22.8661	0.861432	-4.57486	0.0035569	0.0344537
TUSC2	tumor suppressor 2, mitochondrial calcium regulator	protein_coding	chr3:50320027-50328251	2404	25.9551	1.67852	-3.42764	0.00354581	0.0344537
WDR82	WD repeat domain 82	protein_coding	chr3:52254434-52288020	5719	56.6921	7.77784	-2.25352	0.00355161	0.0344537
MAP3K20	mitogen-activated protein kinase kinase kinase 20	protein_coding	chr2:173075435-173268015	13804	17.6147	1.28518	-3.52011	0.00356546	0.0345085
UBALD1	UBA like domain containing 1	protein_coding	chr16:4608883-4615027	3591	7.75563	0.413629	-3.61437	0.00356846	0.0345216
ASPRV1	aspartic peptidase retroviral like 1	protein_coding	chr2:69960089-69962265	2177	2.26866	0.0348535	-5.54069	0.0035714	0.0345271
CTNND1	catenin delta 1	protein_coding	chr11:57753243-57819546	9787	0.662503	0.0155998	-4.75248	0.00357379	0.0345271
IFITM3	interferon induced transmembrane protein 3	protein_coding	chr11:319676-327537	1151	389.684	9.06696	-7.25282	0.00357565	0.0345271
GAREM2	GRB2 associated regulator of MAPK1 subtype 2	protein_coding	chr2:26173088-26189663	5942	9.24743	0.443694	-4.39649	0.00358037	0.0345524
ANKRD33B	ankyrin repeat domain 33B	protein_coding	chr5:10564070-10657816	10043	1.87373	0.0294437	-6.99165	0.00359396	0.0345994
ITLN2	intelectin 2	protein_coding	chr1:160945025-160954809	1646	7.15634	0.207684	-4.60213	0.00360923	0.0346911
TMEM115	transmembrane protein 115	protein_coding	chr3:50354750-50359521	2107	41.1584	3.14318	-3.2116	0.00360913	0.0346911
AC104964.1		lncRNA	chr8:10474565-10482388	3195	0.367854	0	-6.75092	0.00362865	0.034734
AL009179.2		lncRNA	chr6:27759870-27763184	2751	0.427224	0	-6.75092	0.00362865	0.034734
AL161772.1		lncRNA	chr13:20699307-20703718	4412	0.598619	0.00737372	-5.41935	0.00362088	0.034734
AL392083.1		lncRNA	chr10:1290018-1293002	2985	0.393733	0	-6.75092	0.00362865	0.034734
LINC00689	long intergenic non-protein coding RNA 689	lncRNA	chr7:159006522-159030195	9158	0.128335	0	-6.75092	0.00362865	0.034734
PNMA8C	PNMA family member 8C	protein_coding	chr19:46424697-46428951	4255	0.276214	0	-6.75092	0.00362865	0.034734
TRIM11	tripartite motif containing 11	protein_coding	chr1:228393673-228406835	8488	6.34762	0.402166	-3.38918	0.00362826	0.034734
WDR92	WD repeat domain 92	protein_coding	chr2:68122936-68157549	4066	2.50405	0.0703894	-4.61197	0.00362649	0.034734
CDKN1C	cyclin dependent kinase inhibitor 1C	protein_coding	chr11:2883213-2885773	2478	21.3218	0.92828	-4.12207	0.00363105	0.034741
AC005747.1		protein_coding	chr17:9910609-10198551	10100	7.42386	0.145038	-8.81165	0.00363874	0.0347987
AC025171.2		lncRNA	chr5:43041575-43054603	5465	1.53924	0.0127063	-6.83419	0.00366866	0.0348894
C9orf135	chromosome 9 open reading frame 135	protein_coding	chr9:69820817-69906227	1250	4.80681	0.0109204	-7.93798	0.0036662	0.0348894
CCDC51	coiled-coil domain containing 51	protein_coding	chr3:48432164-48440456	2410	27.1234	2.06405	-3.17312	0.00367072	0.0348894
HEPH	hephaestin	protein_coding	chrX:66162549-66268867	7113	4.86227	0.0273212	-8.32398	0.00365512	0.0348894
KIAA1614	KIAA1614	protein_coding	chr1:180912897-180951614	10452	2.52057	0.0567319	-5.76644	0.00365567	0.0348894
SCAMP1-AS1	SCAMP1 antisense RNA 1	lncRNA	chr5:78342365-78360507	5028	1.46553	0.00441518	-7.68303	0.00366958	0.0348894
AL049838.1		lncRNA	chr14:57993545-57994525	981	1.18459	0	-6.73471	0.00370012	0.0350647
LINC00324	long intergenic non-protein coding RNA 324	lncRNA	chr17:8220642-8224043	2082	0.558159	0	-6.73471	0.00370012	0.0350647
RNASEH2B-AS1	RNASEH2B antisense RNA 1	lncRNA	chr13:50862172-50910764	9721	0.119544	0	-6.73471	0.00370012	0.0350647
ADO	2-aminoethanethiol dioxygenase	protein_coding	chr10:62804720-62808479	3760	9.43353	0.556026	-3.50442	0.00370514	0.0350964
OAF	out at first homolog	protein_coding	chr11:120211032-120230334	2913	46.4211	0.184056	-9.7403	0.00370779	0.0351056
AC139530.1		lncRNA	chr17:81701324-81703300	1977	4.21482	0.109102	-4.7531	0.00372588	0.035229
AL357075.3		lncRNA	chr6:154510791-154522307	1161	0.989562	0	-6.71832	0.00377326	0.0354842
ATP6V1E2	ATPase H+ transporting V1 subunit E2	protein_coding	chr2:46490750-46542577	5303	1.77053	0.0421537	-5.11908	0.00376733	0.0354842
LINC01936	long intergenic non-protein coding RNA 1936	lncRNA	chr2:30346623-30361010	4650	0.247071	0	-6.71832	0.00377326	0.0354842
TMEM199	transmembrane protein 199	protein_coding	chr17:28357642-28363683	4559	5.72655	0.289055	-3.71377	0.0037706	0.0354842
TMEM60	transmembrane protein 60	protein_coding	chr7:77793728-77798434	877	36.7858	2.06319	-3.658	0.00377142	0.0354842
MAFG-DT	MAFG divergent transcript	lncRNA	chr17:81927829-81930753	1895	5.03831	0.0315953	-7.07356	0.00377645	0.0354983
LINC01270	long intergenic non-protein coding RNA 1270	lncRNA	chr20:50292709-50315488	5409	1.89209	0.00195435	-9.0655	0.00378032	0.0355187
IGFBP5	insulin like growth factor binding protein 5	protein_coding	chr2:216672105-216695549	6466	62.2923	1.37039	-10.0541	0.00378968	0.0355906
FLYWCH1	FLYWCH-type zinc finger 1	protein_coding	chr16:2911937-2951208	8419	16.6108	1.00694	-3.82121	0.00379871	0.0356594
JAZF1-AS1	JAZF1 antisense RNA 1	lncRNA	chr7:28180322-28243917	4244	1.27264	0.0052994	-7.18129	0.00380311	0.0356612
TMEM9	transmembrane protein 9	protein_coding	chr1:201134772-201171574	3919	48.7078	4.31942	-3.00728	0.00380322	0.0356612
PIK3IP1	phosphoinositide-3-kinase interacting protein 1	protein_coding	chr22:31281594-31292534	3804	7.57131	0.370052	-3.83325	0.00380663	0.0356696
AC099541.2		lncRNA	chr3:40869548-40875980	1925	0.589961	0	-6.70174	0.00384868	0.0357431
AL009176.1		lncRNA	chr6:169419004-169425156	4158	0.27313	0	-6.70174	0.00384868	0.0357431
AL031847.1		lncRNA	chr1:6204840-6205780	378	3.00443	0	-6.70174	0.00384868	0.0357431
AL161449.2		lncRNA	chr9:12958503-13034326	5122	0.221725	0	-6.70174	0.00384868	0.0357431
BAD	BCL2 associated agonist of cell death	protein_coding	chr11:64269830-64284704	1708	35.0627	2.70596	-3.13702	0.00384683	0.0357431
CDC42EP3	CDC42 effector protein 3	protein_coding	chr2:37641882-37738468	9964	12.364	1.17843	-2.94564	0.00383851	0.0357431
CSNK1G1	casein kinase 1 gamma 1	protein_coding	chr15:64165525-64356173	9618	2.94097	0.162966	-3.55359	0.00383305	0.0357431
GIPC1	GIPC PDZ domain containing family member 1	protein_coding	chr19:14477760-14496149	4440	48.6612	4.51718	-2.98788	0.0038479	0.0357431
KIF25	kinesin family member 25	protein_coding	chr6:167996241-168045095	5365	2.41466	0.0544912	-5.60985	0.0038423	0.0357431
LINC01625	long intergenic non-protein coding RNA 1625	lncRNA	chr6:139435636-139474658	7128	0.159326	0	-6.70174	0.00384868	0.0357431
MAP3K2-DT	MAP3K2 divergent transcript	lncRNA	chr2:127388184-127400580	3254	1.16472	0.00589226	-6.86559	0.00383928	0.0357431
RIPOR3	RIPOR family member 3	protein_coding	chr20:50586108-50691542	6023	8.0575	0.215365	-6.07059	0.0038333	0.0357431
SEMA3B-AS1	SEMA3B antisense RNA 1 (head to head)	lncRNA	chr3:50266641-50267371	338	3.35999	0	-6.70174	0.00384868	0.0357431
THBS2	thrombospondin 2	protein_coding	chr6:169215780-169254044	6412	15.2609	0.241692	-8.56462	0.00382038	0.0357431
XPNPEP2	X-prolyl aminopeptidase 2	protein_coding	chrX:129738974-129769536	3498	6.24413	0.070585	-8.88502	0.00386381	0.0358518
SMDT1	single-pass membrane protein with aspartate rich tail 1	protein_coding	chr22:42079691-42084284	1731	31.0113	2.27197	-3.19163	0.00386823	0.0358768
AL121603.2		lncRNA	chr14:34874343-34876459	2117	6.06943	0.200054	-4.34865	0.00387732	0.0358815
DGCR6	DiGeorge syndrome critical region gene 6	protein_coding	chr22:18906028-18914238	5165	3.43369	0.0986163	-4.89149	0.00387241	0.0358815
GPR137	G protein-coupled receptor 137	protein_coding	chr11:64270062-64289500	4031	24.3505	1.70387	-3.40402	0.00387654	0.0358815
NYAP1	neuronal tyrosine phosphorylated phosphoinositide-3-kinase adaptor 1	protein_coding	chr7:100483927-100494802	3589	7.78939	0.184225	-6.2378	0.00387315	0.0358815
PDXP	pyridoxal phosphatase	protein_coding	chr22:37658723-37666932	2205	3.06632	0.0127832	-8.02786	0.0038746	0.0358815
BTN3A2	butyrophilin subfamily 3 member A2	protein_coding	chr6:26365159-26378320	7042	34.5759	1.09993	-5.11187	0.00388233	0.0358827
SH3BGRL3	SH3 domain binding glutamate rich protein like 3	protein_coding	chr1:26280086-26281522	876	94.6095	7.47693	-3.1011	0.00388661	0.0359039
LINC01355	long intergenic non-protein coding RNA 1355	lncRNA	chr1:23281307-23287488	6182	0.978346	0.0116172	-5.89132	0.00389415	0.0359259
MASP1	mannan binding lectin serine peptidase 1	protein_coding	chr3:187217285-187292022	13161	0.659223	0.00683041	-6.41135	0.00390355	0.0359808
BST2	bone marrow stromal cell antigen 2	protein_coding	chr19:17402939-17405630	1101	511.526	16.9616	-9.2706	0.00390815	0.0360025
SNAI3-AS1	SNAI3 antisense RNA 1	lncRNA	chr16:88663298-88687278	6102	0.374395	0.000963672	-6.96485	0.00390934	0.0360025
LAMP5	lysosomal associated membrane protein family member 5	protein_coding	chr20:9514358-9530524	2042	20.8236	0.198729	-7.61478	0.00391127	0.0360044
WFIKKN2	WAP, follistatin/kazal, immunoglobulin, kunitz and netrin domain containing 2	protein_coding	chr17:50834650-50842353	3800	1.52559	0.00139093	-8.55166	0.00391924	0.0360301
AC013643.2		lncRNA	chr8:27732915-27758552	3133	0.358273	0	-6.68496	0.00392648	0.0360649
Z97200.1		lncRNA	chr1:170667381-170669425	2045	0.548885	0	-6.68496	0.00392648	0.0360649
GASAL1	growth arrest associated lncRNA 1	lncRNA	chr8:102805517-102810039	3143	1.89071	0.00266546	-8.06235	0.00393676	0.0361118
SULF1	sulfatase 1	protein_coding	chr8:69466624-69660915	9372	11.54	0.200139	-7.04602	0.0039353	0.0361118
AP5Z1	adaptor related protein complex 5 subunit zeta 1	protein_coding	chr7:4775615-4794397	8398	11.3941	1.18563	-2.72218	0.00394278	0.0361352
IGFBPL1	insulin like growth factor binding protein like 1	protein_coding	chr9:38406528-38424454	3566	37.0059	0.98225	-8.21196	0.00394611	0.0361454
TGFB1I1	transforming growth factor beta 1 induced transcript 1	protein_coding	chr16:31471585-31477960	5403	26.9219	0.467813	-6.3764	0.00394735	0.0361454
AC016065.1		lncRNA	chr8:6403551-6407142	2934	0.94068	0.00311221	-7.12143	0.00395416	0.0361602
EP300-AS1	EP300 antisense RNA 1	lncRNA	chr22:41174591-41197456	457	6.03929	0.0199808	-7.12143	0.00395416	0.0361602
BLCAP	BLCAP apoptosis inducing factor	protein_coding	chr20:37492472-37527931	7869	9.82234	0.863279	-2.94675	0.00395997	0.0361817
B4GAT1	beta-1,4-glucuronyltransferase 1	protein_coding	chr11:66345374-66347629	2007	16.6665	0.896168	-3.71781	0.00396315	0.0361887
DDIT4	DNA damage inducible transcript 4	protein_coding	chr10:72273924-72276036	2054	110.518	5.49036	-4.10123	0.00396805	0.0361887
EIF1B-AS1	EIF1B antisense RNA 1	lncRNA	chr3:40061110-40309698	19361	0.185523	0.000591757	-7.39567	0.00396753	0.0361887
AL450326.1		lncRNA	chr10:43420738-43422100	760	6.30738	0.0093541	-8.15776	0.0039852	0.0363169
MVB12A	multivesicular body subunit 12A	protein_coding	chr19:17405722-17433724	3280	34.3465	2.59649	-3.30856	0.00398939	0.0363293
U91328.1		lncRNA	chr6:25992641-26001775	4365	1.77889	0.0121428	-7.14866	0.00399181	0.0363296
DIRAS1	DIRAS family GTPase 1	protein_coding	chr19:2714567-2721372	3439	23.3814	0.337721	-6.51077	0.00399651	0.0363566
AC116407.2		lncRNA	chr17:32127595-32128454	860	1.28984	0	-6.66799	0.00400676	0.0363865
AP000880.1		lncRNA	chr11:113278250-113314482	1190	0.932155	0	-6.66799	0.00400676	0.0363865
HAS2-AS1	HAS2 antisense RNA 1	lncRNA	chr8:121639293-121994185	5647	0.196434	0	-6.66799	0.00400676	0.0363865
PPTC7	protein phosphatase targeting COQ7	protein_coding	chr12:110533245-110583318	5685	17.0615	1.38206	-3.10529	0.00401367	0.0364334
ZNF729	zinc finger protein 729	protein_coding	chr19:22286441-22317176	3844	0.42942	0.000725375	-6.89569	0.00402107	0.0364847
CHKB-DT	CHKB divergent transcript	lncRNA	chr22:50583026-50595634	4154	1.58632	0.0088848	-7.0197	0.00404669	0.0366853
AC040169.1		lncRNA	chr16:84117051-84117571	521	2.10376	0	-6.65081	0.00408964	0.0368094
AC109347.1		lncRNA	chr4:112229561-112231596	2036	0.804266	0.00136952	-6.88415	0.00408092	0.0368094
AL035587.1		lncRNA	chr6:42940364-42948360	1490	2.02958	0.0293901	-5.40352	0.00408251	0.0368094
AL162253.2		lncRNA	chr9:5457477-5629748	2670	0.410509	0	-6.65081	0.00408964	0.0368094
AVPI1	arginine vasopressin induced 1	protein_coding	chr10:97677424-97687241	1375	11.8129	0.418242	-4.30194	0.00407592	0.0368094
EWSAT1	Ewing sarcoma associated transcript 1	lncRNA	chr15:69072926-69095820	3576	0.306504	0	-6.65081	0.00408964	0.0368094
GABPB1-IT1	GABPB1 intronic transcript	lncRNA	chr15:50348936-50354861	5926	2.84567	0.120024	-3.97432	0.00409032	0.0368094
GALNT15	polypeptide N-acetylgalactosaminyltransferase 15	protein_coding	chr3:16174680-16231992	6401	0.70556	0.00452324	-7.09598	0.00408102	0.0368094
LINC00449	long intergenic non-protein coding RNA 449	lncRNA	chr13:99499727-99501052	872	1.25695	0	-6.65081	0.00408964	0.0368094
LMO3	LIM domain only 3	protein_coding	chr12:16548372-16610594	10002	15.4381	0.297633	-10.1958	0.00407476	0.0368094
LMO7DN-IT1	LMO7DN intronic transcript 1	lncRNA	chr13:75876886-75881127	321	3.41451	0	-6.65081	0.00408964	0.0368094
MVP	major vault protein	protein_coding	chr16:29820394-29848039	6141	34.9933	1.63803	-4.2623	0.00407074	0.0368094
PLS3	plastin 3	protein_coding	chrX:115561174-115650861	4099	74.4265	1.63182	-6.64925	0.00407236	0.0368094
PYCARD-AS1	PYCARD antisense RNA 1	lncRNA	chr16:31201885-31203452	1095	2.48433	0.00833903	-7.10062	0.0040688	0.0368094
RHOA	ras homolog family member A	protein_coding	chr3:49359145-49412998	2498	353.066	56.7662	-2.02924	0.00406793	0.0368094
SSTR1	somatostatin receptor 1	protein_coding	chr14:38207904-38213067	4390	17.5041	0.133069	-7.96487	0.00408338	0.0368094
CSRP2	cysteine and glycine rich protein 2	protein_coding	chr12:76858709-76879023	5842	6.69318	0.0522875	-7.64254	0.00409612	0.0368457
SNPH	syntaphilin	protein_coding	chr20:1266280-1309328	5709	9.92786	0.218416	-5.71111	0.00410144	0.0368654
COMMD4	COMM domain containing 4	protein_coding	chr15:75336020-75343224	6650	26.834	2.93129	-2.67407	0.00411021	0.0368766
LZTS1	leucine zipper tumor suppressor 1	protein_coding	chr8:20246165-20303963	5706	16.6307	0.141015	-9.45443	0.00410775	0.0368766
MRPL41	mitochondrial ribosomal protein L41	protein_coding	chr9:137551879-137552555	582	116.377	7.25793	-3.55446	0.00411181	0.0368766
POPDC3	popeye domain containing 3	protein_coding	chr6:105157900-105180014	2280	17.7638	0.22173	-8.94887	0.00411191	0.0368766
S100A6	S100 calcium binding protein A6	protein_coding	chr1:153534599-153536244	971	687.898	8.31438	-8.24139	0.00410958	0.0368766
COL6A6	collagen type VI alpha 6 chain	protein_coding	chr3:130560334-130678155	9720	29.7777	0.834426	-11.036	0.00411756	0.0369114
C1orf50	chromosome 1 open reading frame 50	protein_coding	chr1:42767249-42779491	5286	0.639542	0.0125067	-4.99269	0.00412763	0.0369859
STOM	stomatin	protein_coding	chr9:121338987-121370304	3199	59.3568	1.99077	-5.0469	0.00413073	0.0369978
EIF1	eukaryotic translation initiation factor 1	protein_coding	chr17:41688885-41692668	3623	84.6495	9.63659	-2.61036	0.00414081	0.0370404
GRIK4	glutamate ionotropic receptor kainate type subunit 4	protein_coding	chr11:120511700-120988904	7518	5.2239	0.137562	-7.26589	0.00415042	0.0370661
LRP10	LDL receptor related protein 10	protein_coding	chr14:22871740-22881713	7118	42.4996	2.57964	-3.71022	0.00414711	0.0370661
AC008946.1		lncRNA	chr19:8008729-8016025	421	2.5721	0	-6.63343	0.00417523	0.0370785
AC015802.3		lncRNA	chr17:76549951-76550826	570	1.89974	0	-6.63343	0.00417523	0.0370785
AC023509.3		lncRNA	chr12:53500162-53500936	775	1.39723	0	-6.63343	0.00417523	0.0370785
AC093157.1		lncRNA	chr1:101025844-101090513	9868	0.305114	0.00378428	-5.55469	0.00415861	0.0370785
AL135744.1		lncRNA	chr14:21384292-21384920	629	1.72155	0	-6.63343	0.00417523	0.0370785
AP001021.1		lncRNA	chr18:5887487-5989369	3675	0.294654	0	-6.63343	0.00417523	0.0370785
BTNL9	butyrophilin like 9	protein_coding	chr5:181040225-181061521	5563	10.2288	0.313824	-5.57659	0.00416231	0.0370785
CBARP	CACN subunit beta associated regulatory protein	protein_coding	chr19:1228287-1238027	4591	4.63675	0.137395	-5.14525	0.00415405	0.0370785
KLLN	killin, p53 regulated DNA replication inhibitor	protein_coding	chr10:87859158-87863437	4280	1.29896	0.0325693	-4.68242	0.00416264	0.0370785
LINC01011	long intergenic non-protein coding RNA 1011	lncRNA	chr6:2987967-2991173	2811	0.38522	0	-6.63343	0.00417523	0.0370785
LNC-LBCS	lncRNA bladder and prostate cancer suppressor, hnRNPK interacting	lncRNA	chr6:19323428-19839080	13836	0.203294	0.000403056	-7.51357	0.00417409	0.0370785
ROGDI	rogdi atypical leucine zipper	protein_coding	chr16:4796968-4802950	3683	5.25998	0.208949	-4.12936	0.00417029	0.0370785
AL133215.2		lncRNA	chr10:101060029-101061005	977	1.70307	0.00965699	-6.15057	0.0041779	0.0370864
AC020915.3		lncRNA	chr19:58257270-58278808	2708	1.15085	0.0145221	-5.72023	0.00419874	0.0372004
AC109587.1		lncRNA	chr3:69013941-69056622	3746	0.542886	0.00169325	-6.81269	0.00419964	0.0372004
AC004233.2		lncRNA	chr16:3006120-3007388	1269	1.26956	0.00219727	-6.86079	0.0042047	0.0372149
SLC20A2	solute carrier family 20 member 2	protein_coding	chr8:42416475-42541926	6424	16.8625	1.77089	-2.71458	0.00420975	0.0372275
KIFC3	kinesin family member C3	protein_coding	chr16:57758217-57863053	9600	4.8324	0.122763	-5.56848	0.00422996	0.0373739
IL34	interleukin 34	protein_coding	chr16:70579895-70660682	2233	1.98704	0.0129661	-7.07048	0.00423659	0.0374008
VASH2	vasohibin 2	protein_coding	chr1:212950520-212992037	9086	9.51537	0.844883	-2.94185	0.00423595	0.0374008
NPM2	nucleophosmin/nucleoplasmin 2	protein_coding	chr8:22024125-22036897	2063	12.8151	0.22715	-7.76604	0.00424535	0.0374624
AC005180.1		lncRNA	chr17:44794747-44797783	587	2.72209	0.00475015	-6.84896	0.00426872	0.0375259
AC011586.2		lncRNA	chr8:16598758-16915044	1892	0.565353	0	-6.61584	0.00426365	0.0375259
AL049597.2		lncRNA	chr1:86703502-86704462	961	1.11306	0	-6.61584	0.00426365	0.0375259
AL117339.5		protein_coding	chr10:38094368-38360098	3955	0.270455	0	-6.61584	0.00426365	0.0375259
APOA1-AS	APOA1 antisense RNA	lncRNA	chr11:116836117-116856018	1005	1.06433	0	-6.61584	0.00426365	0.0375259
RPUSD1	RNA pseudouridine synthase domain containing 1	protein_coding	chr16:784974-788397	2769	21.3702	1.62202	-3.24104	0.00427176	0.0375368
COX10-AS1	COX10 antisense RNA 1	lncRNA	chr17:13755574-14069495	11859	0.643629	0.0179689	-4.61246	0.00427402	0.0375409
LRFN5	leucine rich repeat and fibronectin type III domain containing 5	protein_coding	chr14:41607570-41904549	6140	9.23097	0.191741	-9.74352	0.0042773	0.037554
AC126773.4		lncRNA	chr16:68644248-68646168	1682	9.24073	0.046782	-8.44346	0.0043102	0.0377635
ECM1	extracellular matrix protein 1	protein_coding	chr1:150508062-150513789	3360	62.6988	2.62576	-4.67691	0.00431582	0.0377969
STING1	stimulator of interferon response cGAMP interactor 1	protein_coding	chr5:139475533-139482935	4798	21.0991	0.937925	-4.28544	0.00432445	0.0378408
MESP2	mesoderm posterior bHLH transcription factor 2	protein_coding	chr15:89760591-89778754	1809	7.9569	0.271913	-4.4554	0.00432948	0.0378598
TMEM64	transmembrane protein 64	protein_coding	chr8:90621995-90791632	5870	21.3853	2.12176	-2.8627	0.00433025	0.0378598
BCL7C	BAF chromatin remodeling complex subunit BCL7C	protein_coding	chr16:30833626-30894960	4398	27.6992	2.68066	-2.89199	0.0043385	0.0378943
SLC17A9	solute carrier family 17 member 9	protein_coding	chr20:62952707-62969585	5461	3.14118	0.0254482	-7.3244	0.00433964	0.0378943
AC009879.3		protein_coding	chr8:66432486-66518524	4999	0.211331	0	-6.59803	0.00435503	0.0378993
AC011503.2		lncRNA	chr19:23927788-23929287	1500	0.704295	0	-6.59803	0.00435503	0.0378993
AC090409.1		lncRNA	chr18:61585746-61607006	1421	0.74345	0	-6.59803	0.00435503	0.0378993
AC093323.1		protein_coding	chr4:6663396-6676755	3599	5.28735	0.190612	-4.37444	0.00435146	0.0378993
AC104335.3		lncRNA	chr1:247390243-247393839	604	1.74908	0	-6.59803	0.00435503	0.0378993
AP003419.3		lncRNA	chr11:67374416-67374932	517	2.04341	0	-6.59803	0.00435503	0.0378993
BTN3A3	butyrophilin subfamily 3 member A3	protein_coding	chr6:26440472-26453415	5658	26.334	1.15297	-4.74818	0.00435654	0.0378993
AC009404.1		lncRNA	chr2:117833937-117841658	5287	0.934153	0.00439888	-6.97723	0.00438076	0.0380487
PAX8-AS1	PAX8 antisense RNA 1	lncRNA	chr2:113211421-113276581	22105	1.10579	0.0329501	-5.03224	0.00439473	0.0381125
NXPH4	neurexophilin 4	protein_coding	chr12:57216794-57226449	2151	42.1091	3.63178	-2.98998	0.00442026	0.0382742
SDSL	serine dehydratase like	protein_coding	chr12:113422380-113438276	2073	21.5633	1.49899	-3.36093	0.00442161	0.0382742
GPX8	glutathione peroxidase 8 (putative)	protein_coding	chr5:55160167-55167297	4045	23.721	0.434577	-8.63078	0.00443088	0.0383386
AC040162.1		protein_coding	chr16:67929614-67936017	5685	0.183507	0	-6.57999	0.0044495	0.0383409
AC078880.3		lncRNA	chr12:115299588-115300708	1121	0.930631	0	-6.57999	0.0044495	0.0383409
AL035071.1		lncRNA	chr20:32856621-32858751	2131	2.31143	0.0291014	-5.89923	0.00444164	0.0383409
AL359513.1		lncRNA	chr13:52454775-52455331	557	1.87296	0	-6.57999	0.0044495	0.0383409
AL445228.3		lncRNA	chr1:184385753-184386704	952	1.09584	0	-6.57999	0.0044495	0.0383409
CLU	clusterin	protein_coding	chr8:27596917-27614700	6285	246.703	6.71956	-6.75229	0.00443842	0.0383409
MROH7	maestro heat like repeat family member 7	protein_coding	chr1:54641754-54710266	9088	1.05784	0.00487701	-8.24107	0.00443975	0.0383409
FAM201A	family with sequence similarity 201 member A	lncRNA	chr9:38620474-38624990	3847	2.92121	0.0295861	-7.32146	0.00445626	0.0383675
ZBED5-AS1	ZBED5 antisense RNA 1	lncRNA	chr11:10858179-10908972	4599	0.99063	0.00262324	-7.67318	0.0044702	0.0384559
MED17	mediator complex subunit 17	protein_coding	chr11:93784227-93814963	16610	0.457145	0.0118792	-4.70595	0.00448286	0.0385331
ZFAS1	ZNFX1 antisense RNA 1	lncRNA	chr20:49278178-49299600	8315	0.598736	0.0112451	-5.12134	0.00449638	0.0386016
CBR1	carbonyl reductase 1	protein_coding	chr21:36069941-36073166	2450	58.4709	4.511	-3.2684	0.00450282	0.0386213
AC000068.1		lncRNA	chr22:19447893-19450105	2097	1.02017	0.0130693	-5.44255	0.00451967	0.038722
TENT5C	terminal nucleotidyltransferase 5C	protein_coding	chr1:117606048-117628389	5654	21.3965	1.20097	-3.96477	0.00452194	0.0387256
RHBDL1	rhomboid like 1	protein_coding	chr16:675666-678268	1884	14.9298	0.842515	-3.61387	0.00452838	0.038749
AC005162.2		lncRNA	chr7:28979967-29013367	4928	0.209016	0	-6.56173	0.00454721	0.0388148
AC005520.4		lncRNA	chr14:73787355-73803300	2178	0.472925	0	-6.56173	0.00454721	0.0388148
AC090912.2		lncRNA	chr18:22723491-22907721	1229	0.838105	0	-6.56173	0.00454721	0.0388148
AF165147.1		lncRNA	chr21:28328738-28674848	9437	0.109148	0	-6.56173	0.00454721	0.0388148
AL645939.6		lncRNA	chr6:29752573-29763295	1877	0.548765	0	-6.56173	0.00454721	0.0388148
LINC02361	long intergenic non-protein coding RNA 2361	lncRNA	chr12:132186735-132189695	1484	0.694091	0	-6.56173	0.00454721	0.0388148
ABHD14B	abhydrolase domain containing 14B	protein_coding	chr3:51968510-51983409	3161	16.8484	1.30813	-3.13667	0.00455559	0.0388328
GNA12	G protein subunit alpha 12	protein_coding	chr7:2728105-2844308	6111	18.7678	2.28441	-2.47551	0.00456047	0.0388328
GUK1	guanylate kinase 1	protein_coding	chr1:228139962-228148984	4725	68.4536	5.9871	-2.99339	0.0045527	0.0388328
TNFSF13	TNF superfamily member 13	protein_coding	chr17:7558292-7561608	2276	7.40926	0.0642631	-7.02841	0.0045595	0.0388328
DLEU2	deleted in lymphocytic leukemia 2	lncRNA	chr13:49956670-50125720	11643	1.81019	0.0701154	-4.29884	0.00456287	0.0388374
TP53I13	tumor protein p53 inducible protein 13	protein_coding	chr17:29566052-29573157	4570	21.5247	1.46519	-3.48337	0.00456773	0.0388471
NME3	NME/NM23 nucleoside diphosphate kinase 3	protein_coding	chr16:1770286-1771730	1445	42.3948	1.91468	-4.23981	0.00459249	0.0389983
SPOCD1	SPOC domain containing 1	protein_coding	chr1:31790422-31816051	7085	1.55261	0.0112505	-7.36673	0.00459297	0.0389983
AC139491.8		lncRNA	chr5:176158610-176168367	1418	1.08028	0.00196639	-6.78834	0.0046066	0.0390822
AC124016.2		lncRNA	chr4:82374301-82384027	906	1.12232	0	-6.54323	0.00464832	0.0392759
AL133371.3		lncRNA	chr14:20870278-20873848	1027	0.990094	0	-6.54323	0.00464832	0.0392759
AL157700.1		lncRNA	chrX:68013470-68014901	1432	0.710074	0	-6.54323	0.00464832	0.0392759
AP004609.5		lncRNA	chr11:118791254-118793137	1884	0.539717	0	-6.54323	0.00464832	0.0392759
CYB5D2	cytochrome b5 domain containing 2	protein_coding	chr17:4143168-4187310	2182	25.6243	2.25136	-2.93904	0.00464846	0.0392759
LINC02595	long intergenic non-protein coding RNA 2595	lncRNA	chrX:45847042-45851541	2243	0.453333	0	-6.54323	0.00464832	0.0392759
TRIR	telomerase RNA component interacting RNase	protein_coding	chr19:12730640-12734684	1311	142.158	16.8385	-2.4958	0.0046501	0.0392759
MOB1A	MOB kinase activator 1A	protein_coding	chr2:74152528-74178898	6440	42.8995	5.40684	-2.4019	0.00465681	0.0393007
PYCR2	pyrroline-5-carboxylate reductase 2	protein_coding	chr1:225919877-225924340	3602	9.75934	0.532583	-3.66474	0.00465542	0.0393007
NAGS	N-acetylglutamate synthase	protein_coding	chr17:44004622-44009068	2751	21.9804	0.572163	-5.4236	0.00466303	0.0393215
ALKBH6	alkB homolog 6	protein_coding	chr19:36009120-36014239	4293	0.366051	0.00219774	-6.06844	0.00466543	0.0393258
ATP2B1-AS1	ATP2B1 antisense RNA 1	lncRNA	chr12:89708959-89712590	3632	0.418127	0.000767715	-6.7759	0.00467813	0.039417
CSNK1E	casein kinase 1 epsilon	protein_coding	chr22:38290691-38318084	7098	5.30975	0.37684	-3.3015	0.00468352	0.0394265
CNPY4	canopy FGF signaling regulator 4	protein_coding	chr7:100119634-100125508	2451	23.0437	1.81784	-3.10233	0.00470997	0.0395736
ALG9	ALG9 alpha-1,2-mannosyltransferase	protein_coding	chr11:111782195-111871581	8070	1.90147	0.0861916	-3.84356	0.00473059	0.039683
AC091057.1		lncRNA	chr15:30658717-30772993	5637	1.80853	0.0201179	-6.64535	0.00474185	0.0397615
AC064807.4		lncRNA	chr8:51950284-51950690	407	2.4659	0	-6.5245	0.00475026	0.0397842
AC135048.3		lncRNA	chr16:30956872-30957199	328	3.05982	0	-6.5245	0.00475026	0.0397842
AL352979.4		lncRNA	chr14:52951432-52952864	1433	0.700363	0	-6.5245	0.00475026	0.0397842
CBX1	chromobox 1	protein_coding	chr17:48070052-48101478	3044	47.8419	4.81893	-2.73753	0.00476168	0.0398234
CHST2	carbohydrate sulfotransferase 2	protein_coding	chr3:143119771-143124014	4142	5.68456	0.0885855	-7.66531	0.00476066	0.0398234
MIOX	myo-inositol oxygenase	protein_coding	chr22:50486784-50490648	1796	14.3673	0.235914	-6.44454	0.0047754	0.0399147
LINC01004	long intergenic non-protein coding RNA 1004	lncRNA	chr7:104950315-105013044	1483	1.9412	0.00208495	-7.5846	0.00478384	0.0399533
S100A16	S100 calcium binding protein A16	protein_coding	chr1:153606886-153613145	1701	57.3249	0.776119	-7.85582	0.00478349	0.0399533
ARHGAP4	Rho GTPase activating protein 4	protein_coding	chrX:153907367-153934999	5580	32.0009	1.16958	-4.80863	0.00479201	0.0400055
MMP17	matrix metallopeptidase 17	protein_coding	chr12:131828393-131851783	4003	16.3263	0.424038	-6.46875	0.00480159	0.0400695
SOD3	superoxide dismutase 3	protein_coding	chr4:24789912-24800842	2018	89.9063	1.03339	-7.35369	0.00482723	0.0402353
ARHGAP20	Rho GTPase activating protein 20	protein_coding	chr11:110577042-110713189	7125	14.1434	0.529878	-8.64894	0.00483169	0.0402564
FBN1	fibrillin 1	protein_coding	chr15:48408306-48645849	16057	22.6576	0.858368	-5.18361	0.00484197	0.0403099
AP002761.3		lncRNA	chr11:73307235-73309361	1695	1.68283	0.00182418	-7.57134	0.00487084	0.0404857
MPP2	membrane palmitoylated protein 2	protein_coding	chr17:43875357-43909711	6114	14.2617	0.595377	-4.51839	0.00487722	0.0405226
PRSS12	serine protease 12	protein_coding	chr4:118280038-118353003	5725	10.4606	0.200663	-10.4362	0.00487979	0.0405278
ACHE	acetylcholinesterase (Cartwright blood group)	protein_coding	chr7:100889994-100896974	4074	1.26739	0.00794996	-6.77294	0.00489388	0.0406287
LAG3	lymphocyte activating 3	protein_coding	chr12:6772512-6778455	3056	25.9055	1.55797	-3.73294	0.0049072	0.0406692
LTB4R	leukotriene B4 receptor	protein_coding	chr14:24311450-24318036	4465	8.78101	0.66764	-3.19093	0.00490849	0.0406692
DCC	DCC netrin 1 receptor	protein_coding	chr18:52340197-53535903	13135	0.398126	0.00233702	-6.83008	0.0049442	0.040923
FAM66D	family with sequence similarity 66 member D	lncRNA	chr8:12115767-12177550	7347	0.70638	0.000719415	-8.39216	0.00494499	0.040923
AC007405.3		lncRNA	chr2:170814686-170818037	2458	0.397563	0	-6.48628	0.00496271	0.0409399
AC024257.3		lncRNA	chr12:48198357-48230275	7091	0.13781	0	-6.48628	0.00496271	0.0409399
AL049775.1		lncRNA	chr14:85518871-85531585	4193	0.233057	0	-6.48628	0.00496271	0.0409399
AP002008.4		lncRNA	chr11:111510600-111513888	1144	0.854204	0	-6.48628	0.00496271	0.0409399
CDK15	cyclin dependent kinase 15	protein_coding	chr2:201790461-201895550	6141	2.58477	0.00647893	-8.75576	0.00495489	0.0409399
LINC02745	long intergenic non-protein coding RNA 2745	lncRNA	chr11:41993381-42163851	1554	0.628835	0	-6.48628	0.00496271	0.0409399
TCF19	transcription factor 19	protein_coding	chr6:31158547-31167159	3533	73.9069	5.10705	-3.49976	0.00494945	0.0409399
HLA-DMB	major histocompatibility complex, class II, DM beta	protein_coding	chr6:32934629-32941028	4613	20.5426	0.194358	-8.10054	0.00497222	0.0409699
AC107464.3		lncRNA	chr4:661209-661945	737	1.98889	0.00378337	-6.72505	0.00498187	0.0409981
LIMD2	LIM domain containing 2	protein_coding	chr17:63695888-63701172	4751	9.92291	0.499125	-3.96559	0.0049817	0.0409981
MIR22HG	MIR22 host gene	lncRNA	chr17:1711493-1717174	2986	3.00729	0.0675705	-5.15956	0.0049835	0.0409981
ZNF286A	zinc finger protein 286A	protein_coding	chr17:15699577-15720787	6754	1.52116	0.0546001	-4.236	0.00500029	0.0410632
CYS1	cystin 1	protein_coding	chr2:10056780-10080944	2847	2.96394	0.0244695	-6.89955	0.00502575	0.0411257
UQCRC1	ubiquinol-cytochrome c reductase core protein 1	protein_coding	chr3:48599002-48610976	3204	310.697	30.3268	-2.85393	0.00501625	0.0411257
ZGPAT	zinc finger CCCH-type and G-patch domain containing	protein_coding	chr20:63707465-63736142	3335	1.77394	0.0423997	-5.00492	0.0050181	0.0411257
PLEKHH3	pleckstrin homology, MyTH4 and FERM domain containing H3	protein_coding	chr17:42667914-42676994	4803	22.3392	1.9518	-3.03814	0.00503909	0.041196
RASGRP2	RAS guanyl releasing protein 2	protein_coding	chr11:64726911-64745456	6084	6.75253	0.20874	-6.79881	0.00503826	0.041196
TRIL	TLR4 interactor with leucine rich repeats	protein_coding	chr7:28953358-28958330	4973	10.9139	0.0950275	-9.22516	0.00504869	0.0412422
GNG5	G protein subunit gamma 5	protein_coding	chr1:84498325-84506581	1128	15.3947	0.620529	-4.1774	0.00506464	0.0413402
AC087752.3		lncRNA	chr8:94950037-94951396	709	1.35967	0	-6.46678	0.00507466	0.0413508
BMP4	bone morphogenetic protein 4	protein_coding	chr14:53949736-53958761	3096	21.4718	0.207877	-8.0029	0.00507227	0.0413508
BOLA1	bolA family member 1	protein_coding	chr1:149887890-149900798	1461	11.8497	0.492263	-4.19194	0.00507017	0.0413508
BPIFB4	BPI fold containing family B member 4	protein_coding	chr20:33079644-33111751	2814	0.342574	0	-6.46678	0.00507466	0.0413508
TLNRD1	talin rod domain containing 1	protein_coding	chr15:81000923-81005788	4866	5.52537	0.337108	-3.449	0.00510053	0.0415033
CHST12	carbohydrate sulfotransferase 12	protein_coding	chr7:2403588-2448484	16116	3.17765	0.262421	-3.10912	0.0051193	0.0416075
COL11A1	collagen type XI alpha 1 chain	protein_coding	chr1:102876467-103108872	9091	3.42812	0.0697148	-6.93215	0.00513047	0.041682
PRDX5	peroxiredoxin 5	protein_coding	chr11:64318121-64321811	860	547.185	61.2595	-2.62485	0.00514734	0.041738
RSPO1	R-spondin 1	protein_coding	chr1:37611350-37634892	3058	0.595933	0.0020742	-6.65497	0.00516279	0.0417661
TCF7L1	transcription factor 7 like 1	protein_coding	chr2:85133392-85310387	4431	13.0684	0.351489	-6.76403	0.00516089	0.0417661
TMEM250	transmembrane protein 250	protein_coding	chr9:136114581-136118875	3408	8.80369	0.531889	-3.5482	0.00515942	0.0417661
ZBTB20	zinc finger and BTB domain containing 20	protein_coding	chr3:114314501-115147271	31872	3.97591	0.432015	-2.70035	0.0051568	0.0417661
ASIP	agouti signaling protein	protein_coding	chr20:34194569-34269344	778	5.65224	0.0190908	-7.48334	0.00516724	0.0417697
CYSTM1	cysteine rich transmembrane module containing 1	protein_coding	chr5:140175156-140282052	1857	48.5341	4.21933	-3.02786	0.0051715	0.0417879
ZNF414	zinc finger protein 414	protein_coding	chr19:8509678-8514167	2761	15.7357	1.30618	-2.98845	0.00517788	0.0418105
AC069503.1		lncRNA	chr12:122007434-122020063	1143	0.831845	0	-6.44702	0.00519068	0.0418297
AC104453.1		lncRNA	chr1:98052077-98054592	1784	0.532959	0	-6.44702	0.00519068	0.0418297
PBXIP1	PBX homeobox interacting protein 1	protein_coding	chr1:154944076-154956123	3851	42.3599	3.5331	-3.07072	0.00518509	0.0418297
PRAC2	PRAC2 small nuclear protein	protein_coding	chr17:48723185-48724758	640	1.48562	0	-6.44702	0.00519068	0.0418297
RELA-DT	RELA divergent transcript	lncRNA	chr11:65663006-65671716	3728	0.920987	0.00482064	-6.70339	0.00518707	0.0418297
GAS2L1	growth arrest specific 2 like 1	protein_coding	chr22:29306582-29312785	4481	14.2694	0.948766	-3.6143	0.00520269	0.0419104
STAC2	SH3 and cysteine rich domain 2	protein_coding	chr17:39210541-39225945	3430	28.8635	0.502972	-7.76977	0.0052061	0.0419216
GNPDA1	glucosamine-6-phosphate deaminase 1	protein_coding	chr5:141991749-142013041	3959	38.0422	3.34566	-3.11082	0.00523129	0.0420758
ITPRIPL2	ITPRIP like 2	protein_coding	chr16:19113932-19121629	7440	10.3958	0.28049	-5.71777	0.00523726	0.0421076
NAGA	alpha-N-acetylgalactosaminidase	protein_coding	chr22:42058334-42070842	3726	34.8497	3.68744	-2.74527	0.00524237	0.0421325
FHL2	four and a half LIM domains 2	protein_coding	chr2:105357712-105438513	6626	22.172	0.249435	-9.00606	0.00525312	0.0421865
GALR1	galanin receptor 1	protein_coding	chr18:77249848-77277900	11004	5.62951	0.159665	-9.9346	0.0052516	0.0421865
KCNJ4	potassium inwardly rectifying channel subfamily J member 4	protein_coding	chr22:38426327-38455199	2065	10.9481	0.169314	-7.608	0.00527752	0.0422689
AC004825.2		lncRNA	chr14:70906657-70907111	455	2.06064	0	-6.42698	0.00531098	0.0423905
AL591686.1		lncRNA	chr1:242203555-242210827	766	1.22401	0	-6.42698	0.00531098	0.0423905
MAFTRR	MAF transcriptional regulator RNA	lncRNA	chr16:79715220-79770651	3906	0.240039	0	-6.42698	0.00531098	0.0423905
TMDD1	transmembrane and death domain 1	protein_coding	chr12:51813940-51814926	987	0.949942	0	-6.42698	0.00531098	0.0423905
AURKAIP1	aurora kinase A interacting protein 1	protein_coding	chr1:1373730-1375495	1669	76.2819	7.41396	-2.84809	0.00532065	0.0424421
AL049870.3		lncRNA	chr14:44898908-44911863	360	7.5565	0.00858885	-7.50311	0.00533479	0.0424614
BABAM1	BRISC and BRCA1 A complex member 1	protein_coding	chr19:17267376-17281249	2581	8.69795	0.506055	-3.54822	0.00533555	0.0424614
BMF	Bcl2 modifying factor	protein_coding	chr15:40087890-40108892	5447	6.02213	0.36845	-3.51212	0.00534891	0.0425307
C8orf82	chromosome 8 open reading frame 82	protein_coding	chr8:144525733-144529132	3001	15.2297	1.19459	-3.23628	0.00535396	0.0425547
SH3PXD2B	SH3 and PX domains 2B	protein_coding	chr5:172325000-172454525	8244	58.0553	4.11588	-3.4381	0.00536261	0.0425911
HIRA	histone cell cycle regulator	protein_coding	chr22:19330698-19447450	4299	4.69366	0.253611	-3.67373	0.00538056	0.0426687
SNAP47	synaptosome associated protein 47	protein_coding	chr1:227728539-227781231	6580	17.4582	2.34088	-2.29219	0.00538944	0.0426906
ABHD4	abhydrolase domain containing 4, N-acyl phospholipase B	protein_coding	chr14:22598237-22613215	4070	33.6044	2.70707	-3.32162	0.00540049	0.0427457
CDPF1	cysteine rich DPF motif domain containing 1	protein_coding	chr22:46244011-46250311	1637	10.1804	0.414253	-4.28098	0.00542189	0.0428016
GCOM1	GRINL1A complex locus 1	protein_coding	chr15:57591908-57714745	10302	1.36516	0.0269692	-5.82934	0.00541727	0.0428016
GSTK1	glutathione S-transferase kappa 1	protein_coding	chr7:143244093-143270854	4214	45.5707	5.68975	-2.44728	0.00541712	0.0428016
TBCEL	tubulin folding cofactor E like	protein_coding	chr11:121024072-121090775	7020	4.79312	0.331647	-3.25628	0.00542055	0.0428016
AL096828.3		lncRNA	chr20:63218041-63218502	462	2.00084	0	-6.40666	0.00543577	0.042895
COL7A1	collagen type VII alpha 1 chain	protein_coding	chr3:48564073-48595267	11071	29.2654	2.63816	-2.94924	0.00545187	0.0429896
LINC00641	long intergenic non-protein coding RNA 641	lncRNA	chr14:21200079-21206900	5715	1.67524	0.0207129	-6.55971	0.00546299	0.043061
AL591686.2		lncRNA	chr1:242147230-242209129	2555	1.3128	0.00327398	-7.67464	0.0054753	0.0431092
AC024075.1		lncRNA	chr19:16639967-16640668	546	6.38509	0.143613	-4.74954	0.0054788	0.0431205
LRRC8C-DT	LRRC8C divergent transcript	lncRNA	chr1:89581291-89632916	11975	0.6396	0.00256131	-8.54549	0.00548466	0.0431385
TSR3	TSR3 ribosome maturation factor	protein_coding	chr16:1349240-1351878	1210	94.9598	6.74421	-3.4615	0.00548727	0.0431385
C3orf18	chromosome 3 open reading frame 18	protein_coding	chr3:50558025-50571027	3244	44.9574	0.988015	-6.3237	0.00551917	0.0433403
SLC25A44	solute carrier family 25 member 44	protein_coding	chr1:156193932-156212796	7293	8.79645	0.885045	-2.70174	0.00553695	0.0434473
AC083805.3		lncRNA	chr12:57894232-57896846	1315	1.84777	0.00270309	-7.35942	0.00555279	0.0435225
AC060766.7		lncRNA	chr17:35406684-35409768	1212	0.7518	0	-6.38605	0.00556529	0.0435225
AL135910.1		lncRNA	chr6:169426420-169452475	4107	0.221861	0	-6.38605	0.00556529	0.0435225
AL359704.3		lncRNA	chr1:226538305-226542729	605	1.50609	0	-6.38605	0.00556529	0.0435225
AP002840.2		lncRNA	chr11:113368478-113369117	640	1.42372	0	-6.38605	0.00556529	0.0435225
BX842242.1		lncRNA	chr10:122435924-122461383	2945	0.3094	0	-6.38605	0.00556529	0.0435225
LINC01960	long intergenic non-protein coding RNA 1960	lncRNA	chr2:174025280-174027163	1884	0.483642	0	-6.38605	0.00556529	0.0435225
PCDH10	protocadherin 10	protein_coding	chr4:133149294-133208606	10182	1.50187	0.00854824	-8.63754	0.00557307	0.0435506
NREP	neuronal regeneration related protein	protein_coding	chr5:111662621-111997464	9308	58.0133	0.94164	-6.34981	0.00559672	0.0436737
AC003102.1		lncRNA	chr17:44221401-44223710	2012	2.34313	0.0490211	-5.14086	0.00560629	0.0436885
JOSD2	Josephin domain containing 2	protein_coding	chr19:50505998-50511353	1514	16.5636	0.779454	-4.18325	0.00560918	0.0436885
LIPE	lipase E, hormone sensitive type	protein_coding	chr19:42401514-42427388	5161	2.36169	0.0424975	-6.19186	0.00561369	0.0436885
RAD51-AS1	RAD51 antisense RNA 1	lncRNA	chr15:40686183-40695107	2820	1.62025	0.0367742	-4.91201	0.00560348	0.0436885
SLC39A3	solute carrier family 39 member 3	protein_coding	chr19:2732204-2740028	4428	9.06613	0.549449	-3.63354	0.00561253	0.0436885
TMEM240	transmembrane protein 240	protein_coding	chr1:1534778-1540624	2009	5.48204	0.164274	-4.78864	0.00564065	0.043882
C4B	complement C4B (Chido blood group)	protein_coding	chr6:32014795-32035418	7174	5.69712	0.318201	-4.07947	0.0056629	0.0438974
C5orf64	chromosome 5 putative open reading frame 64	lncRNA	chr5:61610424-61793401	22208	0.148657	0.000376667	-7.65178	0.00564898	0.0438974
FAM234A	family with sequence similarity 234 member A	protein_coding	chr16:234521-272183	6132	32.1761	4.17756	-2.37023	0.00564534	0.0438974
LRRC61	leucine rich repeat containing 61	protein_coding	chr7:150323263-150338156	1968	13.1921	0.567545	-4.32458	0.00566318	0.0438974
ACSM2B	acyl-CoA synthetase medium chain family member 2B	protein_coding	chr16:20536226-20576427	8158	0.229859	0.000720805	-6.68087	0.00568095	0.043999
ARSI	arylsulfatase family member I	protein_coding	chr5:150296343-150339307	3221	3.50535	0.0121391	-8.90592	0.00567901	0.043999
TBC1D10A	TBC1 domain family member 10A	protein_coding	chr22:30291990-30327046	7047	2.16251	0.0980349	-3.91871	0.00568499	0.0440122
AC073842.2		lncRNA	chr7:100115214-100127139	572	1.56989	0	-6.36514	0.00569978	0.0440468
AL021807.1		lncRNA	chr6:27122657-27123221	565	1.58934	0	-6.36514	0.00569978	0.0440468
AL391834.2		lncRNA	chr9:19375451-19375996	546	1.64465	0	-6.36514	0.00569978	0.0440468
HOXB2	homeobox B2	protein_coding	chr17:48540894-48544989	2336	5.16124	0.0655309	-7.57887	0.00569868	0.0440468
AC156455.1		lncRNA	chr12:122063306-122068616	1831	1.8319	0.00829219	-6.80373	0.00570993	0.0441089
RTEL1-TNFRSF6B	RTEL1-TNFRSF6B readthrough (NMD candidate)	protein_coding	chr20:63659300-63698684	9093	0.48506	0.00211589	-6.96445	0.00571693	0.0441467
AC026748.3		lncRNA	chr5:1345197-1350786	3302	2.79548	0.0196409	-7.31092	0.00572382	0.0441836
WBP1L	WW domain binding protein 1 like	protein_coding	chr10:102743948-102834516	7833	12.634	1.01252	-3.2919	0.0057276	0.0441964
ZNF385A	zinc finger protein 385A	protein_coding	chr12:54369133-54391298	3179	23.4991	1.56583	-3.54893	0.00576001	0.044381
FRMD8	FERM domain containing 8	protein_coding	chr11:65386621-65413525	4069	29.0755	2.52942	-3.01039	0.00578658	0.04452
THUMPD3-AS1	THUMPD3 antisense RNA 1	lncRNA	chr3:9349689-9398579	9533	0.883786	0.0279961	-4.59713	0.0057931	0.0445538
PGM2L1	phosphoglucomutase 2 like 1	protein_coding	chr11:74330316-74398433	8782	22.3165	1.09114	-4.33892	0.00580643	0.0446399
NFIA-AS2	NFIA antisense RNA 2	lncRNA	chr1:60912675-61056885	6214	0.142383	0	-6.34392	0.00583952	0.0447625
DNAJC4	DnaJ heat shock protein family (Hsp40) member C4	protein_coding	chr11:64230278-64234286	2807	27.2767	2.93357	-2.63117	0.00586019	0.0448552
C2	complement C2	protein_coding	chr6:31897785-31945672	5517	10.1297	0.692394	-3.56939	0.00587997	0.0449736
LINC02298	long intergenic non-protein coding RNA 2298	lncRNA	chr14:105093609-105100131	3584	1.10537	0.00198357	-7.88317	0.00588535	0.0449983
FGL1	fibrinogen like 1	protein_coding	chr8:17864380-17910365	3301	1.44017	0.00160119	-8.2658	0.00591732	0.0451766
SCPEP1	serine carboxypeptidase 1	protein_coding	chr17:56978129-57006768	3829	68.7936	9.3325	-2.30548	0.00592284	0.0452022
C8orf31	chromosome 8 open reading frame 31	lncRNA	chr8:143039209-143060684	4087	8.12623	0.0832591	-7.80635	0.00592916	0.0452066
PRKAR2A-AS1	PRKAR2A antisense RNA 1	lncRNA	chr3:48847572-48851981	4410	0.871386	0.0073292	-6.48653	0.00593313	0.0452066
SLC25A5-AS1	SLC25A5 antisense RNA 1	lncRNA	chrX:119465986-119469128	3143	1.35291	0.0291312	-4.85835	0.00593752	0.0452066
TAB1	TGF-beta activated kinase 1 (MAP3K7) binding protein 1	protein_coding	chr22:39399778-39437060	4419	19.8486	2.26137	-2.67011	0.00593052	0.0452066
TGFB1	transforming growth factor beta 1	protein_coding	chr19:41301587-41353922	3249	18.2536	0.540961	-5.17967	0.0059453	0.0452414
RPS6KA4	ribosomal protein S6 kinase A4	protein_coding	chr11:64359148-64372215	3807	27.1464	2.57755	-2.8757	0.0059567	0.0452952
AC021016.2		lncRNA	chr2:218255319-218257366	2048	0.425569	0	-6.32239	0.00598346	0.0453337
AC099552.5		lncRNA	chr7:155213920-155217134	1445	0.603159	0	-6.32239	0.00598346	0.0453337
AC104126.1		lncRNA	chr5:112228283-112257309	711	1.22583	0	-6.32239	0.00598346	0.0453337
AC253536.6		lncRNA	chr22:23969211-23969873	663	1.31458	0	-6.32239	0.00598346	0.0453337
AL022316.1		lncRNA	chr22:42438023-42446195	572	1.52372	0	-6.32239	0.00598346	0.0453337
ELN	elastin	protein_coding	chr7:74027789-74069907	6542	167.532	3.36404	-6.14018	0.00598065	0.0453337
METTL26	methyltransferase like 26	protein_coding	chr16:634427-636366	1830	34.0313	2.2689	-3.58864	0.00596507	0.0453337
STK24-AS1	STK24 antisense RNA 1	lncRNA	chr13:98577244-98578830	1278	0.681976	0	-6.32239	0.00598346	0.0453337
HOTTIP	HOXA distal transcript antisense RNA	lncRNA	chr7:27198575-27207259	5086	2.27449	0.021502	-6.80948	0.00598873	0.0453572
SORCS2	sortilin related VPS10 domain containing receptor 2	protein_coding	chr4:7192538-7742836	6317	1.26892	0.0240543	-5.92525	0.00600553	0.0454515
SHC3	SHC adaptor protein 3	protein_coding	chr9:89005771-89178818	9980	3.3993	0.0873664	-5.59743	0.00601055	0.045473
LINC00839	long intergenic non-protein coding RNA 839	lncRNA	chr10:42475480-42495337	8423	1.34674	0.00188254	-8.98794	0.00601868	0.0455016
SHOX2	short stature homeobox 2	protein_coding	chr3:158095954-158106503	5045	12.504	0.344716	-6.03065	0.00603103	0.0455455
ZNF662	zinc finger protein 662	protein_coding	chr3:42906142-42919334	6352	2.14756	0.0155124	-7.37117	0.00603575	0.0455647
MRPL49	mitochondrial ribosomal protein L49	protein_coding	chr11:65122183-65127371	3080	38.952	4.18743	-2.62554	0.00604577	0.0456074
TMEM74	transmembrane protein 74	protein_coding	chr8:108606850-108787594	7419	4.94117	0.0988453	-9.86974	0.00606983	0.0457432
KRBA2	KRAB-A domain containing 2	protein_coding	chr17:8356902-8376704	3694	0.625601	0.000962252	-7.28727	0.00608961	0.0458553
AC068580.3		lncRNA	chr11:1760348-1762486	2015	0.425985	0	-6.30053	0.00612979	0.0460252
AC107068.1		lncRNA	chr4:47840122-47844339	4218	0.763905	0.0175469	-4.84233	0.00612293	0.0460252
AL139339.1		lncRNA	chr10:103452846-103462695	657	1.30648	0	-6.30053	0.00612979	0.0460252
CPZ	carboxypeptidase Z	protein_coding	chr4:8592660-8619759	3447	0.249016	0	-6.30053	0.00612979	0.0460252
LINC00189	long intergenic non-protein coding RNA 189	lncRNA	chr21:29193480-29288205	1087	0.789659	0	-6.30053	0.00612979	0.0460252
APOC1	apolipoprotein C1	protein_coding	chr19:44914247-44919349	1231	11.4355	0.465447	-4.3293	0.00613303	0.046033
GFPT2	glutamine-fructose-6-phosphate transaminase 2	protein_coding	chr5:180300698-180353336	4721	18.2293	0.196148	-7.76933	0.00614266	0.0460354
ZNF428	zinc finger protein 428	protein_coding	chr19:43607224-43619629	1553	41.3598	3.33719	-3.10572	0.00614437	0.0460354
ITGA5	integrin subunit alpha 5	protein_coding	chr12:54395261-54419266	7383	18.9363	0.30425	-7.05579	0.00616496	0.04614
ROM1	retinal outer segment membrane protein 1	protein_coding	chr11:62611722-62615120	2495	12.7133	0.749329	-3.73785	0.0061646	0.04614
ARPC1B	actin related protein 2/3 complex subunit 1B	protein_coding	chr7:99374249-99394816	3988	1.40069	0.0299245	-5.345	0.00617684	0.0461952
BLOC1S3	biogenesis of lysosomal organelles complex 1 subunit 3	protein_coding	chr19:45178784-45216933	3376	3.89986	0.192203	-3.73907	0.00619638	0.0461952
LINC02693	long intergenic non-protein coding RNA 2693	lncRNA	chr17:21428263-21574517	17263	0.59514	0.0245438	-3.99947	0.00619664	0.0461952
PCDH19	protocadherin 19	protein_coding	chrX:100291644-100410273	9756	10.8462	0.414225	-5.65879	0.00618909	0.0461952
SH3BP5	SH3 domain binding protein 5	protein_coding	chr3:15254353-15341368	4616	17.8744	1.29441	-3.39761	0.00618028	0.0461952
SV2A	synaptic vesicle glycoprotein 2A	protein_coding	chr1:149903318-149917844	4786	44.6908	1.89697	-7.60512	0.00618799	0.0461952
ARL5A	ADP ribosylation factor like GTPase 5A	protein_coding	chr2:151788984-151828492	6721	2.40887	0.118226	-3.83253	0.0062261	0.0463651
AC009831.1		lncRNA	chr18:31942575-31944156	1582	0.876473	0.0110675	-5.19483	0.00624788	0.0464777
AC093627.5		lncRNA	chr7:135853-149527	5013	0.666467	0.00203493	-7.27695	0.00624418	0.0464777
CAPN10-DT	CAPN10 divergent transcript	lncRNA	chr2:240582700-240586699	4000	0.346645	0.00437719	-5.19483	0.00624788	0.0464777
GPRC5A	G protein-coupled receptor class C group 5 member A	protein_coding	chr12:12890782-12917937	8440	6.67474	0.120369	-6.27214	0.00625431	0.0464924
AC004801.6		lncRNA	chr12:48039784-48040761	978	0.864166	0	-6.27834	0.00628198	0.046549
AC068870.2		lncRNA	chr15:80999593-80999981	389	2.17263	0	-6.27834	0.00628198	0.046549
AP005482.2		lncRNA	chr18:12739490-12776140	2350	0.35964	0	-6.27834	0.00628198	0.046549
CASC15	cancer susceptibility 15	lncRNA	chr6:21664185-22654455	34302	0.317992	0.00600669	-5.86481	0.00627365	0.046549
CYP3A5	cytochrome P450 family 3 subfamily A member 5	protein_coding	chr7:99648194-99679998	9817	10.1385	0.334453	-7.74481	0.00627921	0.046549
FAM110D	family with sequence similarity 110 member D	protein_coding	chr1:26159079-26163962	2799	0.301949	0	-6.27834	0.00628198	0.046549
FRGCA	FOXM1-regulated, gastric cancer associated	lncRNA	chr21:43140523-43141092	422	2.00273	0	-6.27834	0.00628198	0.046549
FXYD5	FXYD domain containing ion transport regulator 5	protein_coding	chr19:35154730-35169881	2991	14.561	0.60233	-5.21839	0.00627228	0.046549
HOMER3	homer scaffold protein 3	protein_coding	chr19:18929201-18941261	3422	14.4559	0.561177	-4.70419	0.00628481	0.0465535
C2CD6	C2 calcium dependent domain containing 6	protein_coding	chr2:201487421-201619178	6819	0.542242	0.00829785	-5.4026	0.00632267	0.0467676
HYAL2	hyaluronidase 2	protein_coding	chr3:50317790-50322782	4421	14.2629	1.43694	-2.6943	0.00632195	0.0467676
WFDC2	WAP four-disulfide core domain 2	protein_coding	chr20:45469753-45481532	1335	18.5174	0.624019	-8.06858	0.00634227	0.0468462
AC009506.2		lncRNA	chr2:159615296-159617082	1494	1.51148	0.00237922	-7.25401	0.0063529	0.0469082
RERG	RAS like estrogen regulated growth inhibitor	protein_coding	chr12:15107783-15348675	4157	3.65003	0.115996	-5.72062	0.00636679	0.0469941
TEX264	testis expressed 264, ER-phagy receptor	protein_coding	chr3:51662693-51704323	5688	35.5955	3.90383	-2.70438	0.00639329	0.0471565
TWIST1	twist family bHLH transcription factor 1	protein_coding	chr7:19020991-19117636	1997	34.2074	0.872985	-5.51835	0.00640794	0.0472478
AC004854.2		lncRNA	chr7:44884953-44886393	1441	1.02638	0.0167629	-4.9434	0.00643033	0.0472848
AC015660.5		lncRNA	chr15:99473454-99476314	1601	0.519643	0	-6.25579	0.00644037	0.0472848
AC022506.2		lncRNA	chr12:57457596-57462818	2042	0.407419	0	-6.25579	0.00644037	0.0472848
AC062037.4		lncRNA	chr2:85418504-85426724	2865	0.290383	0	-6.25579	0.00644037	0.0472848
AC078983.1		lncRNA	chr12:67329014-67350924	1743	0.477308	0	-6.25579	0.00644037	0.0472848
AL157400.3		lncRNA	chr10:89667181-89701274	3239	0.256854	0	-6.25579	0.00644037	0.0472848
HAAO	3-hydroxyanthranilate 3,4-dioxygenase	protein_coding	chr2:42767089-42792593	2726	19.8277	0.317931	-9.46773	0.00641902	0.0472848
ITPKA	inositol-trisphosphate 3-kinase A	protein_coding	chr15:41493393-41503551	2093	14.7072	0.23	-6.90839	0.00643752	0.0472848
KDSR	3-ketodihydrosphingosine reductase	protein_coding	chr18:63327726-63367228	9031	13.1836	1.42103	-2.69209	0.0064466	0.0472848
SFT2D3	SFT2 domain containing 3	protein_coding	chr2:127701497-127705242	3746	1.21268	0.0354305	-4.48107	0.0064469	0.0472848
WWC2-AS2	WWC2 antisense RNA 2	lncRNA	chr4:183097017-183099199	2183	0.381103	0	-6.25579	0.00644037	0.0472848
PLIN3	perilipin 3	protein_coding	chr19:4838341-4867694	2739	35.1039	2.60204	-3.54334	0.00645176	0.0472873
AL138963.4		lncRNA	chr13:45340039-45341183	588	10.3758	0.110747	-6.43741	0.00645949	0.0473248
AL604028.1		lncRNA	chr1:45694684-45697075	598	3.99699	0.0386253	-5.69711	0.00646143	0.0473248
IL18BP	interleukin 18 binding protein	protein_coding	chr11:71998613-72005715	4251	16.9643	1.41667	-3.125	0.00648141	0.0474155
MBLAC1	metallo-beta-lactamase domain containing 1	protein_coding	chr7:100126785-100128495	1477	8.77091	0.435385	-3.765	0.00648287	0.0474155
CARHSP1	calcium regulated heat stable protein 1	protein_coding	chr16:8852942-8869012	5577	20.7992	1.47764	-3.36732	0.00649705	0.0474527
AC021078.1		lncRNA	chr5:149494314-149504670	8636	0.766092	0.0253417	-4.3463	0.00649951	0.0474542
MRPL15	mitochondrial ribosomal protein L15	protein_coding	chr8:54135241-54148514	1773	63.0335	7.47063	-2.59768	0.0065182	0.0475574
PNMA8B	PNMA family member 8B	protein_coding	chr19:46486906-46495879	4887	1.243	0.0134986	-7.07844	0.0065398	0.0476819
AC011921.1		lncRNA	chr17:60526293-60550798	1381	0.592862	0	-6.23289	0.00660532	0.0478958
AC103691.1		lncRNA	chr15:64950916-64951435	520	10.1073	0.186621	-5.24482	0.00659487	0.0478958
AL031432.4		lncRNA	chr1:25232586-25234775	2190	0.862279	0.00593125	-6.16075	0.00660015	0.0478958
AL096870.2		lncRNA	chr14:24209646-24215987	3045	0.268881	0	-6.23289	0.00660532	0.0478958
AL138479.2		lncRNA	chr14:53954671-53962234	2032	0.402925	0	-6.23289	0.00660532	0.0478958
ANO5	anoctamin 5	protein_coding	chr11:21799934-22283357	7547	5.86174	0.0723974	-9.37121	0.00660019	0.0478958
AP003120.1		lncRNA	chr11:88422400-88428176	1468	0.557727	0	-6.23289	0.00660532	0.0478958
CPNE5	copine 5	protein_coding	chr6:36740775-36839444	5772	9.88127	0.155931	-7.10904	0.00659061	0.0478958
CUEDC2	CUE domain containing 2	protein_coding	chr10:102423245-102432584	1335	99.5114	11.8787	-2.53705	0.00659154	0.0478958
MIR155HG	MIR155 host gene	lncRNA	chr21:25561909-25575168	1603	0.510757	0	-6.23289	0.00660532	0.0478958
ZNF284	zinc finger protein 284	protein_coding	chr19:44072159-44089613	4336	0.459879	0.00750296	-5.01506	0.00662164	0.0479937
UNC45A	unc-45 myosin chaperone A	protein_coding	chr15:90930180-90954093	7498	33.079	4.78126	-2.22166	0.00663189	0.0480513
GPC2	glypican 2	protein_coding	chr7:100169606-100177381	3837	7.22398	0.423039	-3.60791	0.00664158	0.0480882
LGALS3	galectin 3	protein_coding	chr14:55124110-55145423	2199	216.525	4.77373	-7.31898	0.00664919	0.0480992
ZNF213-AS1	ZNF213 antisense RNA 1 (head to head)	lncRNA	chr16:3100696-3143734	13951	0.808367	0.0364512	-3.93847	0.00665001	0.0480992
ZIC1	Zic family member 1	protein_coding	chr3:147393422-147510293	6825	15.6241	0.236486	-10.7798	0.00669912	0.0482872
DYRK2	dual specificity tyrosine phosphorylation regulated kinase 2	protein_coding	chr12:67648338-67665406	9494	28.3612	1.74021	-3.89735	0.00672237	0.0483714
SLC16A3	solute carrier family 16 member 3	protein_coding	chr17:82228397-82261129	8995	16.9932	0.911971	-3.8696	0.00674718	0.0485333
SDC1	syndecan 1	protein_coding	chr2:20200797-20225433	3613	53.396	4.71426	-3.37716	0.00675348	0.0485619
AC099791.2		lncRNA	chr1:61741998-61742424	427	1.8865	0	-6.20962	0.00677719	0.0486049
AL512598.1		lncRNA	chr10:24953241-24953513	273	2.95069	0	-6.20962	0.00677719	0.0486049
AP001269.4		lncRNA	chr18:11908712-11909223	512	1.57332	0	-6.20962	0.00677719	0.0486049
MRGPRF-AS1	MRGPRF antisense RNA 1	lncRNA	chr11:69012283-69018447	2137	0.376948	0	-6.20962	0.00677719	0.0486049
PPP1R14B-AS1	PPP1R14B antisense RNA 1	lncRNA	chr11:64245961-64248218	849	0.948807	0	-6.20962	0.00677719	0.0486049
VPS18	VPS18 core subunit of CORVET and HOPS complexes	protein_coding	chr15:40894450-40903975	4029	24.0184	2.68876	-2.56478	0.00677807	0.0486049
AC006504.5		lncRNA	chr19:27793431-27984984	14163	0.532398	0.0119807	-5.17394	0.00679175	0.0486528
KCNJ5	potassium inwardly rectifying channel subfamily J member 5	protein_coding	chr11:128891356-128921163	6237	6.44503	0.0912495	-7.90175	0.00679805	0.0486813
VPS9D1	VPS9 domain containing 1	protein_coding	chr16:89707134-89720898	3340	13.5416	0.854363	-3.5692	0.00681756	0.0488043
AC040174.1		lncRNA	chr16:63056786-63129654	4443	0.487443	0.00125516	-7.13742	0.00682756	0.048809
RTP4	receptor transporter protein 4	protein_coding	chr3:187368385-187372076	1501	9.55444	0.105703	-6.89579	0.00682423	0.048809
MIEF2	mitochondrial elongation factor 2	protein_coding	chr17:18260597-18266552	3906	7.20117	0.555639	-3.13634	0.00683307	0.0488317
AL121832.2		lncRNA	chr20:62386303-62386970	668	4.70497	0.0178624	-6.78901	0.00683858	0.0488377
LINC00863	long intergenic non-protein coding RNA 863	lncRNA	chr10:87341685-87357882	5674	0.963534	0.00513742	-6.85514	0.00683857	0.0488377
CRB1	crumbs cell polarity complex component 1	protein_coding	chr1:197268204-197478455	12721	2.01597	0.0554605	-7.36746	0.00684156	0.0488422
NXPE3	neurexophilin and PC-esterase domain family member 3	protein_coding	chr3:101779202-101828231	9474	6.1637	0.484328	-3.24748	0.00684801	0.0488716
PRMT6	protein arginine methyltransferase 6	protein_coding	chr1:107056674-107067636	4340	9.22257	0.495003	-3.9086	0.00685337	0.0488932
AP003071.5		protein_coding	chr11:69072915-69162440	4622	0.365709	0.00127225	-6.53168	0.00686401	0.0488951
C10orf25		lncRNA	chr10:44997698-45000888	3078	2.37253	0.0286906	-6.39255	0.00686261	0.0488951
TMEM189		protein_coding	chr20:50118254-50153734	7931	3.70807	0.279003	-3.17174	0.00686094	0.0488951
LINC00346		lncRNA	chr13:110863987-110870251	6265	3.206	0.0582602	-7.40586	0.00687467	0.0489282
CTSB	cathepsin B	protein_coding	chr8:11842524-11869448	7317	119.873	4.27686	-4.9898	0.00687798	0.048935
ASB2	ankyrin repeat and SOCS box containing 2	protein_coding	chr14:93934166-93976739	4975	2.60395	0.00930146	-8.1275	0.00688804	0.0489518
KCNH1	potassium voltage-gated channel subfamily H member 1	protein_coding	chr1:210676823-211134165	9797	0.540514	0.00199228	-8.13171	0.00688467	0.0489518
LINC00472	long intergenic non-protein coding RNA 472	lncRNA	chr6:71343427-71420745	19875	0.291684	0.00107372	-7.80606	0.0068897	0.0489518
DLG2	discs large MAGUK scaffold protein 2	protein_coding	chr11:83455012-85627922	16709	4.14209	0.269041	-3.54605	0.00689936	0.0489974
COMMD7	COMM domain containing 7	protein_coding	chr20:32702691-32743997	2584	7.99282	0.536748	-3.32965	0.00690896	0.0490171
VWA1	von Willebrand factor A domain containing 1	protein_coding	chr1:1434861-1442882	5065	8.55166	0.512033	-3.74149	0.00691063	0.0490171
ADGRD1	adhesion G protein-coupled receptor D1	protein_coding	chr12:130953907-131141469	14718	4.06987	0.156642	-8.34575	0.00692325	0.0490733
KCNMB2	potassium calcium-activated channel subfamily M regulatory beta subunit 2	protein_coding	chr3:178272932-178844429	3542	1.61434	0.00629778	-8.20814	0.00692109	0.0490733
MYORG	myogenesis regulating glycosidase (putative)	protein_coding	chr9:34366666-34376898	6447	5.48746	0.415854	-3.22796	0.00692998	0.0490878
SDCBP2-AS1	SDCBP2 antisense RNA 1	lncRNA	chr20:1325405-1378735	5308	0.71899	0.00152108	-7.51557	0.00693884	0.0491172
AC068338.3		lncRNA	chr15:75346744-75347161	418	1.89553	0	-6.18597	0.00695641	0.0491749
AP001033.3		lncRNA	chr18:9310522-9334445	5142	0.15409	0	-6.18597	0.00695641	0.0491749
LINC00426	long intergenic non-protein coding RNA 426	lncRNA	chr13:30340267-30377145	4873	0.162596	0	-6.18597	0.00695641	0.0491749
LINC01387	long intergenic non-protein coding RNA 1387	lncRNA	chr18:6511416-6590653	603	1.31398	0	-6.18597	0.00695641	0.0491749
CIDEA	cell death inducing DFFA like effector a	protein_coding	chr18:12254361-12277595	1810	2.19606	0.00759981	-7.41722	0.00696722	0.0492049
AL135925.1		lncRNA	chr10:79825902-79827602	1701	1.77782	0.00984277	-6.58434	0.00697279	0.0492075
AC068831.8		protein_coding	chr15:90966190-91022566	7148	0.655843	0.00242169	-7.57218	0.00697738	0.0492233
DUSP28	dual specificity phosphatase 28	protein_coding	chr2:240560054-240564014	3709	1.2141	0.0162279	-5.96161	0.00698801	0.049265
MAPK11	mitogen-activated protein kinase 11	protein_coding	chr22:50263713-50270767	2688	15.8142	1.09296	-3.47641	0.00700299	0.0493373
AC022137.3		protein_coding	chr19:53431984-53461862	1991	0.756118	0.00613924	-5.8661	0.00702402	0.0494688
TOR4A	torsin family 4 member A	protein_coding	chr9:137277726-137282641	4171	2.83044	0.106376	-4.42185	0.0070447	0.0495643
MARCHF2	membrane associated ring-CH-type finger 2	protein_coding	chr19:8413270-8439017	2216	12.0554	0.900552	-3.21283	0.00706782	0.0496935
DKK3	dickkopf WNT signaling pathway inhibitor 3	protein_coding	chr11:11956207-12009769	11958	17.5234	0.870112	-8.6971	0.00709581	0.049744
FRAT1	FRAT regulator of WNT signaling pathway 1	protein_coding	chr10:97319271-97321915	2645	3.99411	0.188424	-3.80386	0.00709681	0.049744
SDF2L1	stromal cell derived factor 2 like 1	protein_coding	chr22:21642302-21644299	1059	78.0984	8.24867	-2.82543	0.00709852	0.049744
VIM-AS1	VIM antisense RNA 1	lncRNA	chr10:17214239-17229985	2008	2.84761	0.0191569	-6.88607	0.00708529	0.049744
AC011472.1		lncRNA	chr19:11203628-11216168	569	1.36929	0	-6.16193	0.0071434	0.0497463
AC018553.3		lncRNA	chr16:54370265-54374728	1060	0.735025	0	-6.16193	0.0071434	0.0497463
AC025431.1		lncRNA	chr15:58065225-58071043	874	0.891449	0	-6.16193	0.0071434	0.0497463
AC234582.2		lncRNA	chr1:155211151-155213819	568	1.3717	0	-6.16193	0.0071434	0.0497463
AL022069.1		lncRNA	chr6:166383189-166384824	1636	0.476239	0	-6.16193	0.0071434	0.0497463
AL031593.1		lncRNA	chr22:49534062-49534926	865	0.900724	0	-6.16193	0.0071434	0.0497463
AL121929.4		lncRNA	chr10:103573157-103583687	1942	0.401198	0	-6.16193	0.0071434	0.0497463
AL356019.2		lncRNA	chr14:20260480-20264308	3829	0.20348	0	-6.16193	0.0071434	0.0497463
AL606834.2		lncRNA	chr14:50723777-50724272	496	4.25985	0.0112433	-7.10191	0.00714129	0.0497463
BX539320.1		lncRNA	chr22:49933198-49934074	877	0.8884	0	-6.16193	0.0071434	0.0497463
LINC02846	long intergenic non-protein coding RNA 2846	lncRNA	chr9:136107808-136109424	1334	0.584053	0	-6.16193	0.0071434	0.0497463
RIMS3	regulating synaptic membrane exocytosis 3	protein_coding	chr1:40620680-40665682	7259	5.02825	0.285263	-3.92003	0.00711255	0.0497463
TAPBP	TAP binding protein	protein_coding	chr6:33299694-33314387	5056	51.4117	7.94729	-2.13887	0.00712085	0.0497463
ZNF444	zinc finger protein 444	protein_coding	chr19:56132599-56160893	7143	3.76218	0.28159	-3.16343	0.00711136	0.0497463
STON1	stonin 1	protein_coding	chr2:48529383-48598513	7709	1.15628	0.0191945	-6.70265	0.0071524	0.0497857
LDOC1	LDOC1 regulator of NFKB signaling	protein_coding	chrX:141111605-141177129	4983	14.2205	0.644816	-8.41976	0.00715481	0.0497859
MTFR1L	mitochondrial fission regulator 1 like	protein_coding	chr1:25818640-25832942	5797	16.8572	2.04653	-2.54039	0.00715818	0.0497927
SGIP1	SH3GL interacting endocytic adaptor 1	protein_coding	chr1:66533383-66751139	13320	2.81262	0.0983246	-7.79685	0.00716471	0.0498216
ZNF8	zinc finger protein 8	protein_coding	chr19:58278955-58302791	9110	0.650854	0.0202989	-4.75549	0.00718793	0.0499332
SLC16A12	solute carrier family 16 member 12	protein_coding	chr10:89430299-89556641	4873	1.28993	0.00819776	-7.56236	0.00719386	0.0499577
GDF11	growth differentiation factor 11	protein_coding	chr12:55743122-55757264	8801	5.99433	0.352273	-3.80975	0.00719867	0.0499745
POMGNT2	protein O-linked mannose N-acetylglucosaminyltransferase 2 (beta 1,4-)	protein_coding	chr3:43079232-43106079	2671	22.0405	2.55907	-2.52011	0.00720216	0.0499822

## Sheet: Unfiltered_results
Gene_Name	Description	Gene_biotype	Gene_position	CumulativeLengthExon	FPKM.Cluster 1	FPKM.Cluster 2	log2FC	pval	qval
AC133485.7		lncRNA	chr16:32126432-32132724	6197	8.06567	0	-12.1534	1.66837e-06	0.000951522
ARFGEF3	ARFGEF family member 3	protein_coding	chr6:138161939-138344663	14859	0	34.0431	16.715	1.2985e-06	0.000951522
CD9	CD9 molecule	protein_coding	chr12:6199715-6238271	4165	0	41.2255	15.1486	1.24921e-06	0.000951522
COBL	cordon-bleu WH2 repeat protein	protein_coding	chr7:51016212-51316818	14349	0	5.22288	14.0313	6.81038e-07	0.000951522
COX7A1	cytochrome c oxidase subunit 7A1	protein_coding	chr19:36150922-36152449	586	124.078	0	-12.694	1.03802e-06	0.000951522
CSDC2	cold shock domain containing C2	protein_coding	chr22:41561010-41577741	3003	48.3016	0.000928518	-13.3473	1.04167e-06	0.000951522
DSG2	desmoglein 2	protein_coding	chr18:31498177-31549008	6056	0	59.0023	16.2623	5.97059e-07	0.000951522
EGFLAM	EGF like, fibronectin type III and laminin G domains	protein_coding	chr5:38258409-38465480	6183	83.5496	0.00288087	-13.6948	4.73501e-07	0.000951522
EMB	embigin	protein_coding	chr5:50396192-50443248	5240	0	10.4564	13.4911	1.0538e-06	0.000951522
FENDRR	FOXF1 adjacent non-coding developmental regulatory RNA	lncRNA	chr16:86474529-86509099	6880	15.6509	0	-13.2605	6.59256e-07	0.000951522
GNG11	G protein subunit gamma 11	protein_coding	chr7:93921735-93928610	3019	22.0807	0	-12.5687	1.15367e-06	0.000951522
GPX7	glutathione peroxidase 7	protein_coding	chr1:52602371-52609051	1692	34.0206	0	-12.3571	1.38722e-06	0.000951522
HLA-DOA	major histocompatibility complex, class II, DO alpha	protein_coding	chr6:33004182-33009591	3987	113.974	0	-15.3377	1.50962e-07	0.000951522
IKZF2	IKAROS family zinc finger 2	protein_coding	chr2:212999691-213152427	12240	0	1.61026	12.0166	1.38751e-06	0.000951522
ILDR1	immunoglobulin like domain containing receptor 1	protein_coding	chr3:121987323-122022247	2995	0	2.88249	10.9154	1.55708e-06	0.000951522
KRT18	keratin 18	protein_coding	chr12:52948871-52952906	3069	0	221.939	17.1185	1.34575e-06	0.000951522
KRT6A	keratin 6A	protein_coding	chr12:52487176-52493257	2926	0	4.31297	11.5052	8.56867e-07	0.000951522
MAML3	mastermind like transcriptional coactivator 3	protein_coding	chr4:139716753-140154184	7012	0	19.4635	14.8361	5.97112e-07	0.000951522
MIR100HG	mir-100-let-7a-2-mir-125b-1 cluster host gene	lncRNA	chr11:122028325-122556721	28649	2.87029	0	-12.8715	8.96608e-07	0.000951522
MIR646HG	MIR646 host gene	lncRNA	chr20:60087826-60653784	25152	2.19987	0	-12.3	1.46022e-06	0.000951522
MYO3A	myosin IIIA	protein_coding	chr10:25934229-26212532	8437	5.75991	0	-12.1128	1.73298e-06	0.000951522
PIEZO2	piezo type mechanosensitive ion channel component 2	protein_coding	chr18:10666483-11148762	14796	11.7784	0.000188452	-13.6121	8.58209e-07	0.000951522
PPP1R9A	protein phosphatase 1 regulatory subunit 9A	protein_coding	chr7:94907202-95296415	11194	0	7.39249	14.2003	3.33055e-07	0.000951522
PPY	pancreatic polypeptide	protein_coding	chr17:43940804-43942468	987	48.3534	0	-12.0867	1.77591e-06	0.000951522
RUNX3	RUNX family transcription factor 3	protein_coding	chr1:24899511-24965121	4523	20.2419	0	-13.0265	7.91439e-07	0.000951522
RXRG	retinoid X receptor gamma	protein_coding	chr1:165400922-165445355	2691	41.1477	0	-13.3008	6.39247e-07	0.000951522
SEL1L3	SEL1L family member 3	protein_coding	chr4:25747433-25863760	7483	0	13.7869	14.4082	1.71986e-06	0.000951522
SPINT2	serine peptidase inhibitor, Kunitz type 2	protein_coding	chr19:38244035-38292615	5085	0	16.2953	14.2062	2.81199e-07	0.000951522
SPON1	spondin 1	protein_coding	chr11:13962723-14268133	5317	131.869	0.00168748	-15.0526	1.39265e-06	0.000951522
TCF21	transcription factor 21	protein_coding	chr6:133889138-133895553	4551	16.8558	0	-12.7713	9.73248e-07	0.000951522
TEC	tec protein tyrosine kinase	protein_coding	chr4:48135783-48269838	4004	0	4.50808	11.9884	1.50651e-06	0.000951522
TMC5	transmembrane channel like 5	protein_coding	chr16:19410496-19499113	6206	0	30.0822	15.1879	1.59614e-06	0.000951522
TMEM119	transmembrane protein 119	protein_coding	chr12:108589851-108598320	3184	16.3742	0	-12.2142	1.57762e-06	0.000951522
TMEM26	transmembrane protein 26	protein_coding	chr10:61406642-61453381	6839	7.14439	0	-12.1206	1.72034e-06	0.000951522
TMTC2	transmembrane O-mannosyltransferase targeting cadherins 2	protein_coding	chr12:82686880-83134870	8323	0	7.20299	13.7461	2.36994e-07	0.000951522
TNMD	tenomodulin	protein_coding	chrX:100584936-100599885	1476	44.3137	0	-12.5413	1.18129e-06	0.000951522
TSC1	TSC complex subunit 1	protein_coding	chr9:132891348-132946874	17600	0	9.96778	15.2058	5.16208e-07	0.000951522
USP43	ubiquitin specific peptidase 43	protein_coding	chr17:9644698-9729687	5084	0	2.01039	11.212	1.54595e-06	0.000951522
ZBED9	zinc finger BED-type containing 9	protein_coding	chr6:28570535-28616212	8161	0	2.02932	11.7697	1.50662e-06	0.000951522
AC009948.2		lncRNA	chr2:178548884-178550681	1798	0	5.59462	11.0941	1.82343e-06	0.00095256
AC124798.1		lncRNA	chr11:17380649-17383531	2883	14.9782	0	-11.9424	2.03615e-06	0.000998942
AP002761.4		lncRNA	chr11:73238975-73242335	3361	12.0661	0	-11.8518	2.22478e-06	0.000998942
CARMN	cardiac mesoderm enhancer-associated non-coding RNA	lncRNA	chr5:149406689-149432835	18004	2.1887	0	-11.8104	2.31701e-06	0.000998942
CEND1	cell cycle exit and neuronal differentiation 1	protein_coding	chr11:787115-790113	1628	140.418	0.00532473	-13.4758	2.34246e-06	0.000998942
CLMP	CXADR like membrane protein	protein_coding	chr11:123069872-123195248	5057	50.2082	0.00110276	-14.0064	2.08465e-06	0.000998942
FIBIN	fin bud initiation factor homolog	protein_coding	chr11:26994112-26997087	2976	93.162	0.00103897	-14.1709	2.28896e-06	0.000998942
PRR15L	proline rich 15 like	protein_coding	chr17:47951967-47957883	1524	0	9.29076	11.6449	2.22236e-06	0.000998942
TMEM215	transmembrane protein 215	protein_coding	chr9:32783540-32789201	5342	7.89069	0	-11.9076	2.10666e-06	0.000998942
TRIM68	tripartite motif containing 68	protein_coding	chr11:4598672-4608231	4254	0	7.1035	12.5867	2.13309e-06	0.000998942
MT-CO1	mitochondrially encoded cytochrome c oxidase I	protein_coding	chrM:5904-7445	1542	10773.7	47.0937	-7.23266	2.41927e-06	0.00101106
IFNG	interferon gamma	protein_coding	chr12:68154768-68159740	1211	29.2899	0	-11.6586	2.70216e-06	0.00103268
KIF21A	kinesin family member 21A	protein_coding	chr12:39293228-39443390	10117	0.00130528	22.369	14.0779	2.7181e-06	0.00103268
MAGI2-AS3	MAGI2 antisense RNA 3	lncRNA	chr7:79452877-79471208	17783	2.01614	0	-11.6741	2.6595e-06	0.00103268
SPARC	secreted protein acidic and cysteine rich	protein_coding	chr5:151661096-151686975	4641	290.581	0.0238177	-13.1645	2.68571e-06	0.00103268
TMEM233	transmembrane protein 233	protein_coding	chr12:119593774-119643075	2840	12.9637	0	-11.7124	2.55702e-06	0.00103268
AL162457.2		lncRNA	chr20:61738219-61755056	1354	25.0944	0	-11.5966	2.88004e-06	0.00104342
MT-CO3	mitochondrially encoded cytochrome c oxidase III	protein_coding	chrM:9207-9990	784	12895.8	37.6049	-7.81526	2.80787e-06	0.00104342
MYH14	myosin heavy chain 14	protein_coding	chr19:50188186-50310542	10396	0	20.3609	15.3159	2.92242e-06	0.00104342
MYOZ3	myozenin 3	protein_coding	chr5:150660874-150679365	6037	5.54296	0	-11.5746	2.9461e-06	0.00104342
TRIM21	tripartite motif containing 21	protein_coding	chr11:4384897-4393702	1935	0	5.55826	11.0754	3.06205e-06	0.00106641
ARAP2	ArfGAP with RhoGAP domain, ankyrin repeat and PH domain 2	protein_coding	chr4:35948221-36244514	12427	0	2.25135	12.5102	3.15243e-06	0.00107989
AC010680.2		lncRNA	chr2:178578790-178580906	2117	0	6.91406	11.5464	3.38132e-06	0.00108
DSP	desmoplakin	protein_coding	chr6:7541617-7586714	10048	0	195.119	18.5226	3.38427e-06	0.00108
FAM189A1	family with sequence similarity 189 member A1	protein_coding	chr15:29120254-29570723	5545	0	1.53846	10.8902	3.37131e-06	0.00108
LIMCH1	LIM and calponin homology domains 1	protein_coding	chr4:41359607-41700044	10862	0.00121576	11.6038	13.2195	3.24147e-06	0.00108
NCALD	neurocalcin delta	protein_coding	chr8:101686542-102124907	8043	0	2.46349	12.0856	3.41118e-06	0.00108
C1QTNF7	C1q and TNF related 7	protein_coding	chr4:15339818-15446166	5583	5.15165	0	-11.3562	3.73756e-06	0.00114452
FGF10	fibroblast growth factor 10	protein_coding	chr5:44300247-44389706	6399	4.49884	0	-11.3576	3.73214e-06	0.00114452
TMEM200C	transmembrane protein 200C	protein_coding	chr18:5882072-5895955	10638	2.68505	0	-11.3463	3.7793e-06	0.00114452
LINC00595		lncRNA	chr10:78179185-78551355	10762	2.62466	0	-11.3302	3.8506e-06	0.00114946
OMG	oligodendrocyte myelin glycoprotein	protein_coding	chr17:31272013-31297539	3837	7.26528	0	-11.3112	3.93656e-06	0.00115857
OLFML1	olfactomedin like 1	protein_coding	chr11:7485388-7511377	3436	37.6834	0.0010345	-13.0913	4.08136e-06	0.00117743
ZNF655	zinc finger protein 655	protein_coding	chr7:99558406-99576453	8401	5.44506	0.000331906	-11.6826	4.11334e-06	0.00117743
KRT5	keratin 5	protein_coding	chr12:52514575-52520530	4133	0	1.1579	10.099	4.2162e-06	0.0011848
LINC01082	long intergenic non-protein coding RNA 1082	lncRNA	chr16:86195954-86199720	1752	15.1954	0	-11.2447	4.25249e-06	0.0011848
HRK	harakiri, BCL2 interacting protein	protein_coding	chr12:116856144-116881441	6853	6.3089	0.000406879	-11.6012	4.44553e-06	0.00122229
ALX3	ALX homeobox 3	protein_coding	chr1:110059870-110070672	1976	12.8714	0	-11.1789	4.59121e-06	0.00122997
MT-ND1	mitochondrially encoded NADH:ubiquinone oxidoreductase core subunit 1	protein_coding	chrM:3307-4262	956	5118.91	25.8798	-7.05539	4.54246e-06	0.00122997
SMIM10	small integral membrane protein 10	protein_coding	chrX:134990991-134992473	1483	16.8297	0	-11.1517	4.739e-06	0.0012535
ACTG2	actin gamma 2, smooth muscle	protein_coding	chr2:73892314-73919865	3811	41.1343	0.0106101	-11.167	5.09403e-06	0.00127472
C5orf63	chromosome 5 open reading frame 63	protein_coding	chr5:127042558-127073492	7190	0	0.545581	9.82009	5.05358e-06	0.00127472
FBP1	fructose-bisphosphatase 1	protein_coding	chr9:94603133-94640249	1739	0	83.0984	14.7509	5.25892e-06	0.00127472
FRMPD2	FERM and PDZ domain containing 2	protein_coding	chr10:48153088-48274696	8617	0	1.26055	11.1108	5.21214e-06	0.00127472
KDF1	keratinocyte differentiation factor 1	protein_coding	chr1:26949562-26960468	1855	0	2.57515	10.0332	5.42928e-06	0.00127472
KRT6B	keratin 6B	protein_coding	chr12:52446651-52452146	2302	0	1.63661	9.76962	5.21065e-06	0.00127472
OVOL2	ovo like zinc finger 2	protein_coding	chr20:17956979-18059188	2203	0	3.61812	10.647	5.25074e-06	0.00127472
RIPK4	receptor interacting serine/threonine kinase 4	protein_coding	chr21:41739369-41767089	4016	0	4.19101	11.7421	5.0033e-06	0.00127472
THY1	Thy-1 cell surface antigen	protein_coding	chr11:119417378-119424985	5925	92.1891	0.00141393	-14.583	5.42914e-06	0.00127472
TRO	trophinin	protein_coding	chrX:54920462-54931431	6716	7.98899	0.000944446	-11.5297	5.37676e-06	0.00127472
DCN	decorin	protein_coding	chr12:91140484-91182824	12548	45.9931	0.00944925	-11.5839	5.58991e-06	0.00128894
FABP7	fatty acid binding protein 7	protein_coding	chr6:122779716-122784074	2487	203.064	0.00212527	-14.9949	5.67488e-06	0.00128894
GYPC	glycophorin C (Gerbich blood group)	protein_coding	chr2:126656133-126696667	3609	10.1685	0.000772607	-11.3648	5.61896e-06	0.00128894
AC010680.4		lncRNA	chr2:178616581-178617123	543	0	22.317	11.2039	5.75148e-06	0.00129229
APBA2	amyloid beta precursor protein binding family A member 2	protein_coding	chr15:28884483-29118315	6869	0.00192248	16.6885	13.0425	5.8777e-06	0.0013066
EXTL1	exostosin like glycosyltransferase 1	protein_coding	chr1:26019884-26036464	4542	12.3915	0.00129466	-11.5835	6.04597e-06	0.00132986
MRVI1		protein_coding	chr11:10573091-10693988	7700	9.41537	0.00204906	-11.2753	6.46196e-06	0.00140655
DNM3OS	DNM3 opposite strand/antisense RNA	lncRNA	chr1:172138397-172144840	3195	6.5387	0	-10.8951	6.5557e-06	0.00141225
GPR52	G protein-coupled receptor 52	protein_coding	chr1:174447964-174449545	1582	0	2.7509	9.9517	6.68041e-06	0.00142429
MME	membrane metalloendopeptidase	protein_coding	chr3:155024124-155183729	9620	0	30.1125	15.6526	6.74792e-06	0.00142429
AL359397.2		lncRNA	chr14:50326526-50327909	446	45.2719	0	-10.846	7.00332e-06	0.00146341
RSPO3	R-spondin 3	protein_coding	chr6:127118671-127199481	4957	8.62609	0.00127958	-11.2023	7.29601e-06	0.00150948
KLHDC7B	kelch domain containing 7B	protein_coding	chr22:50545899-50551023	5125	3.83669	0	-10.8077	7.37257e-06	0.00151037
CAVIN3	caveolae associated protein 3	protein_coding	chr11:6318946-6320532	1557	57.7413	0.00198586	-12.5462	7.54958e-06	0.00151216
HSD11B1	hydroxysteroid 11-beta dehydrogenase 1	protein_coding	chr1:209686178-209734949	1512	12.8038	0	-10.7853	7.59842e-06	0.00151216
KRT14	keratin 14	protein_coding	chr17:41582279-41586895	2255	0	2.54425	10.188	7.56553e-06	0.00151216
AC015922.3		lncRNA	chr17:15789016-15789705	690	27.4254	0	-10.7524	7.94124e-06	0.00152268
AC103702.2		lncRNA	chr17:48635923-48647023	1596	11.6996	0	-10.7332	8.14936e-06	0.00152268
CTSC	cathepsin C	protein_coding	chr11:88293592-88337761	11395	19.2515	0.00929565	-10.3244	8.16137e-06	0.00152268
KRT6C	keratin 6C	protein_coding	chr12:52468516-52473805	2916	0	1.03564	9.44794	7.78844e-06	0.00152268
MT-ND4	mitochondrially encoded NADH:ubiquinone oxidoreductase core subunit 4	protein_coding	chrM:10760-12137	1378	5910.71	48.1783	-6.33875	8.04996e-06	0.00152268
PGM5-AS1	PGM5 antisense RNA 1	lncRNA	chr9:68353614-68357893	2355	8.02425	0	-10.7504	7.96276e-06	0.00152268
RNF175	ring finger protein 175	protein_coding	chr4:153710160-153760024	4144	4.57924	0	-10.7565	7.89845e-06	0.00152268
MT-CO2	mitochondrially encoded cytochrome c oxidase II	protein_coding	chrM:7586-8269	684	6510.08	48.8149	-6.45518	8.27203e-06	0.00152967
CH25H	cholesterol 25-hydroxylase	protein_coding	chr10:89205629-89207317	1689	10.86	0	-10.7075	8.44841e-06	0.00154858
RASL12	RAS like family 12	protein_coding	chr15:65053337-65076690	2681	6.74807	0	-10.6876	8.69483e-06	0.00157989
CPEB1	cytoplasmic polyadenylation element binding protein 1	protein_coding	chr15:82543201-82648861	8215	3.32751	0.000339421	-10.9399	8.89206e-06	0.0016018
COL4A1	collagen type IV alpha 1 chain	protein_coding	chr13:110148963-110307157	14662	37.4487	0.0138721	-10.7541	8.98892e-06	0.00160541
GMDS	GDP-mannose 4,6-dehydratase	protein_coding	chr6:1623806-2245605	4217	0	28.4626	14.3706	9.22272e-06	0.0016332
CABP4	calcium binding protein 4	protein_coding	chr11:67452406-67460313	3786	0	1.9245	10.5332	9.76343e-06	0.00170014
MT-ND2	mitochondrially encoded NADH:ubiquinone oxidoreductase core subunit 2	protein_coding	chrM:4470-5511	1042	2337.44	20.3799	-6.23022	9.75405e-06	0.00170014
DSC2	desmocollin 2	protein_coding	chr18:31058840-31102522	12501	0	29.7283	16.045	9.90832e-06	0.00171111
CD59	CD59 molecule (CD59 blood group)	protein_coding	chr11:33703010-33736491	10569	25.89	0.0126789	-10.3143	1.00798e-05	0.00172646
FAM83H	family with sequence similarity 83 member H	protein_coding	chr8:143723933-143738234	6220	0	23.605	14.6199	1.02345e-05	0.0017387
COL14A1	collagen type XIV alpha 1 chain	protein_coding	chr8:120059780-120373573	10190	269.239	0.033032	-12.6821	1.04328e-05	0.00175809
AC237221.1		lncRNA	chr7:57404172-57419535	4691	3.51603	0	-10.5542	1.05446e-05	0.00176272
AP005229.1		lncRNA	chr18:11366913-11378409	810	20.2648	0	-10.5473	1.0651e-05	0.00176637
WWC1	WW and C2 domain containing 1	protein_coding	chr5:168291651-168472303	10076	0	14.4793	14.713	1.10497e-05	0.00181806
DPT	dermatopontin	protein_coding	chr1:168695468-168729206	1719	9.29534	0	-10.5085	1.12689e-05	0.00183522
GBP4	guanylate binding protein 4	protein_coding	chr1:89181144-89198942	6141	107.782	0.011372	-12.8324	1.13296e-05	0.00183522
KCNMB1	potassium calcium-activated channel subfamily M regulatory beta subunit 1	protein_coding	chr5:170374671-170389634	6036	2.62754	0	-10.4977	1.14565e-05	0.00184151
CYGB	cytoglobin	protein_coding	chr17:76527356-76551175	2753	22.3146	0.00112313	-11.9969	1.19125e-05	0.00188578
FABP3	fatty acid binding protein 3	protein_coding	chr1:31365253-31376850	1398	119.228	0.0456911	-10.6776	1.18627e-05	0.00188578
LINC00857	long intergenic non-protein coding RNA 857	lncRNA	chr10:80207372-80219657	2509	6.04749	0	-10.4339	1.26344e-05	0.00198502
OGN	osteoglycin	protein_coding	chr9:92383268-92404696	4020	85.179	0.00230745	-14.1764	1.29052e-05	0.00200273
RGPD5	RANBP2 like and GRIP domain containing 5	protein_coding	chr2:109792758-109857705	14185	0	0.578269	10.5514	1.29388e-05	0.00200273
DUOXA2	dual oxidase maturation factor 2	protein_coding	chr15:45114326-45118421	2549	5.76609	0	-10.388	1.35547e-05	0.00208265
MT-ATP6	mitochondrially encoded ATP synthase membrane subunit 6	protein_coding	chrM:8527-9207	681	5340.85	38.8064	-6.50934	1.37055e-05	0.00209044
AC233263.6		lncRNA	chr2:90365737-90367699	1963	7.40667	0	-10.3724	1.3883e-05	0.00210218
SPSB4	splA/ryanodine receptor domain and SOCS box containing 4	protein_coding	chr3:141051347-141148611	3795	13.9432	0.000814752	-11.7816	1.44167e-05	0.00216727
KIAA1211L		protein_coding	chr2:98793846-98936259	4705	0	3.21942	11.5655	1.45994e-05	0.00216987
NUP62CL	nucleoporin 62 C-terminal like	protein_coding	chrX:107123427-107206433	1867	0	7.74566	11.4931	1.46618e-05	0.00216987
RASGEF1B	RasGEF domain family member 1B	protein_coding	chr4:81426393-82044244	10183	0	4.24996	12.8474	1.47455e-05	0.00216987
GJB1	gap junction protein beta 1	protein_coding	chrX:71215194-71225516	2465	0	5.32992	11.2284	1.50729e-05	0.00220253
KRT16	keratin 16	protein_coding	chr17:41609778-41615899	2477	0	0.882231	8.97283	1.53997e-05	0.00223467
CD248	CD248 molecule	protein_coding	chr11:66314494-66317044	2551	61.4671	0.0233781	-11.2931	1.60181e-05	0.00226158
GJA1	gap junction protein alpha 1	protein_coding	chr6:121435595-121449727	3395	204.357	0.0982854	-10.4831	1.58817e-05	0.00226158
LRRC52	leucine rich repeat containing 52	protein_coding	chr1:165544007-165563961	1369	9.96444	0	-10.2804	1.60122e-05	0.00226158
MRPL12	mitochondrial ribosomal protein L12	protein_coding	chr17:81703367-81707517	1009	13.5327	0	-10.2818	1.5976e-05	0.00226158
FNDC1	fibronectin type III domain containing 1	protein_coding	chr6:159169400-159272108	6850	17.599	0.00253282	-11.838	1.64091e-05	0.00227759
PDCD4-AS1	PDCD4 antisense RNA 1	lncRNA	chr10:110869868-110872233	778	52.89	0.00456884	-11.4377	1.64363e-05	0.00227759
SHISA6	shisa family member 6	protein_coding	chr17:11241213-11564063	8577	0	3.69936	12.5735	1.64585e-05	0.00227759
AC007448.5		lncRNA	chr17:67244282-67273503	2511	5.26433	0	-10.2351	1.72338e-05	0.00236919
AP003486.1		lncRNA	chr11:130866254-130870247	3994	5.08185	0.00515792	-8.88601	1.75256e-05	0.0023733
EFHC2	EF-hand domain containing 2	protein_coding	chrX:44147872-44343672	3329	0	1.85127	9.99161	1.76044e-05	0.0023733
MT-CYB	mitochondrially encoded cytochrome b	protein_coding	chrM:14747-15887	1141	3134.02	23.8279	-6.4465	1.75378e-05	0.0023733
C1orf210	chromosome 1 open reading frame 210	protein_coding	chr1:43281877-43285617	1522	0	1.31882	8.827	1.77424e-05	0.00237657
BIRC7	baculoviral IAP repeat containing 7	protein_coding	chr20:63235883-63240495	1550	44.0809	0.00539679	-12.0203	1.83184e-05	0.00240922
CAPN9	calpain 9	protein_coding	chr1:230747384-230802003	2593	0	2.14842	10.1442	1.84473e-05	0.00240922
HHATL	hedgehog acyltransferase like	protein_coding	chr3:42692663-42702824	2888	123.925	0.0158728	-12.7443	1.83989e-05	0.00240922
HPCAL4	hippocalcin like 4	protein_coding	chr1:39678648-39691485	4758	18.2874	0.0175965	-9.4151	1.83236e-05	0.00240922
AK8	adenylate kinase 8	protein_coding	chr9:132725578-132878777	2731	0	1.20758	9.41671	1.91869e-05	0.00246104
AL121821.2		lncRNA	chr14:41583657-41604988	4933	2.56722	0	-10.1732	1.90465e-05	0.00246104
CNTNAP2	contactin associated protein 2	protein_coding	chr7:146116002-148420998	16377	0	2.87184	13.0046	1.91975e-05	0.00246104
C7	complement C7	protein_coding	chr5:40909497-40984643	6682	10.6423	0.00220113	-11.6451	2.00372e-05	0.00246449
ENTPD2	ectonucleoside triphosphate diphosphohydrolase 2	protein_coding	chr9:137048107-137054061	2640	0	6.90056	11.8073	1.9671e-05	0.00246449
H2AC18	H2A clustered histone 18	protein_coding	chr1:149842188-149842736	549	0	4.75608	9.0725	1.98242e-05	0.00246449
PIK3CG	phosphatidylinositol-4,5-bisphosphate 3-kinase catalytic subunit gamma	protein_coding	chr7:106865278-106908980	7765	1.60031	0	-10.1459	1.99064e-05	0.00246449
SFRP2	secreted frizzled related protein 2	protein_coding	chr4:153780591-153789083	1996	95.5086	0.00620975	-12.9023	2.01679e-05	0.00246449
SPACA9	sperm acrosome associated 9	protein_coding	chr9:132878027-132890201	2823	0	1.21302	9.43968	2.00541e-05	0.00246449
VWF	von Willebrand factor	protein_coding	chr12:5948874-6124770	10391	0	2.06942	11.7258	1.94409e-05	0.00246449
WDFY1	WD repeat and FYVE domain containing 1	protein_coding	chr2:223855716-223945357	5485	8.71782	0.0125082	-8.69692	2.00796e-05	0.00246449
ABCB5	ATP binding cassette subfamily B member 5	protein_coding	chr7:20615207-20777038	9257	15.1114	0.000570978	-13.1428	2.03209e-05	0.00246758
AC012101.2		lncRNA	chr18:75455787-75468835	5372	2.27631	0	-10.1228	2.06655e-05	0.00246758
AP005229.2		lncRNA	chr18:11390033-11390729	697	17.5821	0	-10.1259	2.05619e-05	0.00246758
LINC01028	long intergenic non-protein coding RNA 1028	lncRNA	chr17:70051277-70068095	1163	10.5372	0	-10.1259	2.05619e-05	0.00246758
TMEM45B	transmembrane protein 45B	protein_coding	chr11:129815848-129860003	2998	0	1.90054	10.0521	2.11922e-05	0.00251609
GRHL2	grainyhead like transcription factor 2	protein_coding	chr8:101492439-101669726	6053	0	71.0999	16.1974	2.15609e-05	0.00254541
BX255925.3		protein_coding	chr9:137217452-137219361	1910	11.0277	0.0157255	-8.55723	2.27525e-05	0.002671
SLC16A8	solute carrier family 16 member 8	protein_coding	chr22:38078134-38084093	2203	14.5603	0.00161351	-11.0784	2.36592e-05	0.00276191
APOBEC3G	apolipoprotein B mRNA editing enzyme catalytic subunit 3G	protein_coding	chr22:39077067-39087743	5375	10.2377	0.00155628	-11.7081	2.39559e-05	0.00278101
MACROD2	mono-ADP ribosylhydrolase 2	protein_coding	chr20:13995369-16053197	11428	0	2.33365	12.2135	2.40951e-05	0.00278172
MT-ND5	mitochondrially encoded NADH:ubiquinone oxidoreductase core subunit 5	protein_coding	chrM:12337-14148	1812	1647.26	26.9648	-5.32802	2.46643e-05	0.00281631
SERPING1	serpin family G member 1	protein_coding	chr11:57597387-57614848	3449	52.5962	0.0533315	-9.2943	2.46136e-05	0.00281631
C10orf71	chromosome 10 open reading frame 71	protein_coding	chr10:49299170-49327492	5439	2.07103	0	-10.0044	2.51728e-05	0.00285875
AC010680.3		lncRNA	chr2:178577103-178577622	520	0	4.1402	8.84214	2.5459e-05	0.00287562
AC090825.1		lncRNA	chr15:99805793-99916818	7716	1.44446	0	-9.98906	2.58279e-05	0.00290161
LINC02253	long intergenic non-protein coding RNA 2253	lncRNA	chr15:97215812-97432094	1917	5.77957	0	-9.98049	2.62021e-05	0.00292791
PYY	peptide YY	protein_coding	chr17:43952738-44004469	1181	9.35904	0	-9.97705	2.63539e-05	0.00292921
HIGD1A	HIG1 hypoxia inducible domain family member 1A	protein_coding	chr3:42784298-42804531	1675	136.399	0.0830865	-10.3066	2.6502e-05	0.00293008
KRT8	keratin 8	protein_coding	chr12:52897187-52949954	6881	0.00383826	85.7086	14.6727	2.66963e-05	0.00293143
MYL1	myosin light chain 1	protein_coding	chr2:210290150-210315174	1326	55.0928	0.00536132	-12.0857	2.67947e-05	0.00293143
MT-ND3	mitochondrially encoded NADH:ubiquinone oxidoreductase core subunit 3	protein_coding	chrM:10059-10404	346	2308.33	18.8455	-6.3201	2.71946e-05	0.00295968
CWH43	cell wall biogenesis 43 C-terminal homolog	protein_coding	chr4:48986275-49062081	3110	0	8.40375	12.1377	2.79484e-05	0.00302596
MAL2	mal, T cell differentiation protein 2	protein_coding	chr8:119165034-119245673	3438	0.0076821	36.0778	12.3875	2.82066e-05	0.00303817
ABI3BP	ABI family member 3 binding protein	protein_coding	chr3:100749156-100993515	10978	13.8575	0.00780593	-10.3147	2.90453e-05	0.00309716
AC009948.3		lncRNA	chr2:178541125-178541799	675	0	2.72313	8.63466	2.91388e-05	0.00309716
AC010478.1		lncRNA	chr5:51372736-51383332	7152	3.95317	0.000779737	-10.8399	2.91989e-05	0.00309716
APOE	apolipoprotein E	protein_coding	chr19:44905791-44909393	2154	1074.62	0.260979	-12.3267	2.97226e-05	0.00313678
RARRES2	retinoic acid receptor responder 2	protein_coding	chr7:150338317-150341662	1909	505.719	0.0382235	-13.7852	3.04545e-05	0.00319787
CFAP47	cilia and flagella associated protein 47	protein_coding	chrX:35919734-36385317	11443	0	0.436214	9.8306	3.11618e-05	0.00325579
GAS6-DT	GAS6 divergent transcript	lncRNA	chr13:113864112-113866834	2009	5.08765	0	-9.86423	3.18731e-05	0.00330271
GPNMB	glycoprotein nmb	protein_coding	chr7:23235967-23275108	6040	414.192	0.243481	-10.8591	3.24306e-05	0.00330271
MOG	myelin oligodendrocyte glycoprotein	protein_coding	chr6:29657002-29672372	3175	4.42541	0.000878217	-9.98011	3.25524e-05	0.00330271
PMEL	premelanosome protein	protein_coding	chr12:55954105-55973317	3901	822.389	0.579236	-10.4874	3.23688e-05	0.00330271
RGPD1	RANBP2 like and GRIP domain containing 1	protein_coding	chr2:86907953-87013976	7166	0	0.547403	9.46707	3.21306e-05	0.00330271
ZBTB8A	zinc finger and BTB domain containing 8A	protein_coding	chr1:32539427-32605941	7077	3.6256	0.00607956	-8.48029	3.25593e-05	0.00330271
GBP2	guanylate binding protein 2	protein_coding	chr1:89106132-89150456	7223	49.9207	0.0145329	-11.4722	3.27774e-05	0.00330878
TMEM255A	transmembrane protein 255A	protein_coding	chrX:120258650-120311556	3858	52.8392	0.00320579	-13.349	3.39911e-05	0.0034148
AC140118.2		lncRNA	chr12:131350844-131371721	2584	3.83799	0	-9.82074	3.43531e-05	0.00343465
CARD10	caspase recruitment domain family member 10	protein_coding	chr22:37490362-37519542	5754	0	0.922334	9.71504	3.5228e-05	0.00349873
FRAS1	Fraser extracellular matrix complex subunit 1	protein_coding	chr4:78057323-78544269	19207	0	1.11873	11.8383	3.53289e-05	0.00349873
PAGR1	PAXIP1 associated glutamate rich protein 1	protein_coding	chr16:29816152-29822489	3874	5.16427	0.00335298	-9.56142	3.5833e-05	0.00353192
AL022322.1		lncRNA	chr22:38090127-38091559	1433	13.4451	0.0218175	-8.44354	3.62727e-05	0.00354403
TAS2R43	taste 2 receptor member 43	protein_coding	chr12:11091287-11092313	1027	0	18.9696	11.6338	3.62951e-05	0.00354403
AC005041.4		lncRNA	chr2:74415422-74416781	1360	7.11739	0	-9.78576	3.64835e-05	0.00354585
CCDC8	coiled-coil domain containing 8	protein_coding	chr19:46410329-46413564	3236	21.1019	0.034383	-8.63821	3.77733e-05	0.00363737
CHRDL2	chordin like 2	protein_coding	chr11:74696429-74731385	3135	98.5086	0.0364361	-11.7456	3.77127e-05	0.00363737
FOXF1	forkhead box F1	protein_coding	chr16:86510527-86515422	3520	24.0888	0.00655481	-11.7555	3.85749e-05	0.00369753
AJ011932.1		lncRNA	chr21:45974489-45974953	465	20.1917	0	-9.74183	3.93429e-05	0.00369778
CHMP4C	charged multivesicular body protein 4C	protein_coding	chr8:81732448-81759515	1852	0.00713042	16.6677	11.0371	3.87949e-05	0.00369778
KIAA1755	KIAA1755	protein_coding	chr20:38210503-38260772	8068	2.91347	0.000440575	-10.63	3.94623e-05	0.00369778
KLK15	kallikrein related peptidase 15	protein_coding	chr19:50825289-50837213	2289	0	0.542791	8.13075	3.90228e-05	0.00369778
RNF180	ring finger protein 180	protein_coding	chr5:64165843-64372869	5435	0	0.386143	8.76075	3.92023e-05	0.00369778
CTXN3	cortexin 3	protein_coding	chr5:127649044-127658630	2105	4.42276	0	-9.72961	4.01763e-05	0.00374787
HFE	homeostatic iron regulator	protein_coding	chr6:26087281-26098343	5675	3.01342	0.00103618	-9.86535	4.0707e-05	0.0037805
COL6A3	collagen type VI alpha 3 chain	protein_coding	chr2:237324003-237414207	19465	86.5283	0.0633731	-10.348	4.08915e-05	0.00378083
IER3IP1	immediate early response 3 interacting protein 1	protein_coding	chr18:47152834-47176364	4233	11.2994	0.0109039	-9.38041	4.21483e-05	0.00387987
KCNN2	potassium calcium-activated channel subfamily N member 2	protein_coding	chr5:114055926-114496500	6108	0	1.48483	10.2891	4.38078e-05	0.00401495
SMIM22	small integral membrane protein 22	protein_coding	chr16:4788397-4796491	1771	0	1.89547	9.27619	4.43721e-05	0.0040313
SOCS1	suppressor of cytokine signaling 1	protein_coding	chr16:11254408-11256204	1797	81.0263	0.0988165	-9.34464	4.43116e-05	0.0040313
LINC02732	long intergenic non-protein coding RNA 2732	lncRNA	chr11:110355130-110407613	2324	3.77301	0	-9.64323	4.66321e-05	0.00421828
CAMK4	calcium/calmodulin dependent protein kinase IV	protein_coding	chr5:111223653-111494886	13614	6.93451	0.000842479	-11.8676	4.68535e-05	0.00422005
LINC02084	long intergenic non-protein coding RNA 2084	lncRNA	chr3:27712910-27714005	1096	7.91609	0	-9.62796	4.78895e-05	0.00429485
LRATD2	LRAT domain containing 2	protein_coding	chr8:126552443-126558478	5734	0.00230302	1.40326	9.10424	4.82818e-05	0.00429961
MUC21	mucin 21, cell surface associated	protein_coding	chr6:30983718-30989903	3793	0	0.281438	7.92353	4.83542e-05	0.00429961
BOLA3-AS1	BOLA3 divergent transcript	lncRNA	chr2:74148007-74151952	3727	3.16408	0.000748146	-9.72747	4.88546e-05	0.00432571
KBTBD8	kelch repeat and BTB domain containing 8	protein_coding	chr3:66998307-67011210	4736	0	0.301425	8.25038	4.91314e-05	0.00433186
ASPA	aspartoacylase	protein_coding	chr17:3472374-3503405	5845	4.82358	0.00153504	-10.4167	4.99337e-05	0.00436818
CA3-AS1	CA3 antisense RNA 1	lncRNA	chr8:85440596-85464915	3728	2.2883	0	-9.60361	4.99614e-05	0.00436818
AC106786.1		lncRNA	chr5:123087248-123090299	1020	8.33761	0	-9.59914	5.03513e-05	0.00438392
CERS1	ceramide synthase 1	protein_coding	chr19:18868545-18896727	3753	3.05068	0.00251396	-8.92829	5.10451e-05	0.00439371
HLA-DQB1	major histocompatibility complex, class II, DQ beta 1	protein_coding	chr6:32659467-32668383	4904	6.66201	0.00243313	-10.1641	5.10945e-05	0.00439371
TUBB8B	tubulin beta 8B	protein_coding	chr18:47390-49557	1633	0	0.996337	8.38449	5.08023e-05	0.00439371
KLHDC7A	kelch domain containing 7A	protein_coding	chr1:18480982-18486126	5145	0	0.257052	8.1593	5.24751e-05	0.00446087
LRRC63	leucine rich repeat containing 63	protein_coding	chr13:46211943-46277366	2677	0	0.822085	8.70151	5.2516e-05	0.00446087
TMEM125	transmembrane protein 125	protein_coding	chr1:43269983-43274002	2138	0	0.671064	8.23716	5.2094e-05	0.00446087
AL109976.1		lncRNA	chr20:3239705-3245382	5678	1.44893	0	-9.55135	5.47094e-05	0.00449772
[truncated: 20,649 more rows]

## Sheet: Groups
Cluster 1	Cluster 2
PCU-018_P3_3	C1022_P4p_d5_RNA
	C901_P4p_d4_RNA
[truncated: 2 more rows]
